# Supplementary material for: Proximity proteomics identifies PAK4 as a component of Afadin–Nectin junctions
Source: Nat Commun. 2021 Sep 7;12:5315. doi: 10.1038/s41467-021-25011-w (PMC8423818; doi:10.1038/s41467-021-25011-w)
Supplement: Supplementary file 4 — Supplementary Data 1 [file 41467_2021_25011_MOESM4_ESM.xls]

## Sheet: AFDN_SAINT
Bait	Gene name	Spectra >2	Spectral Sum	AvgSpec	Num Replicates	ctrl Counts	AvgP	MaxP	Topo AvgP	Topo MaxP	Saint Score	Fold Change	BFDR	Specificity
AFDN	PAK5	11|0	11	5.5	2	0|0|0|0|0|0|0|0|0|0|0|0|0|0|0|0|0|0|0|0|0|0|0|0|0|0|0|0|0|0|0|0|0|0|0|0|0|0|0|0|0|0|0|0|0|0|0|0|0|0|0|0|0|0|0|0|0|0|0|0|0|0|0|0|0|0|0|0|0|0	0.5	1	0.5	1	0.5	55	0.08	>1000
AFDN	SHROOM1	11|12	23	11.5	2	0|0|0|0|0|0|0|0|0|0|0|0|0|0|0|0|0|0|0|0|0|0|0|0|0|0|0|0|0|0|0|0|0|0|0|0|0|0|0|0|0|0|0|0|0|0|0|0|0|0|0|0|0|0|0|0|0|0|0|0|0|0|0|0|0|0|0|0|0|0	1	1	1	1	1	115	0	>1000
AFDN	DRP2	2|0	2	1	2	0|0|0|0|0|0|0|0|0|0|0|0|0|0|0|0|0|0|0|0|0|0|0|0|0|0|0|0|0|0|0|0|0|0|0|0|0|0|0|0|0|0|0|0|0|0|0|0|0|0|0|0|0|0|0|0|0|0|0|0|0|0|0|0|0|0|0|0|0|0	0.49	0.97	0.49	0.97	0.49	10	0.13	>1000
AFDN	PAK6	9|11	20	10	2	0|0|0|0|0|0|0|0|0|0|0|0|0|0|0|0|0|0|0|0|0|0|0|0|0|0|0|0|0|0|0|0|0|0|0|0|0|0|0|0|0|0|0|0|0|0|0|0|0|0|0|0|0|0|0|0|0|0|0|0|0|0|0|0|0|0|0|0|0|0	1	1	1	1	1	100	0	>1000
AFDN	FRMD4B	3|4	7	3.5	2	0|0|0|0|0|0|0|0|0|0|0|0|0|0|0|0|0|0|0|0|0|0|0|0|0|0|0|0|0|0|0|0|0|0|0|0|0|0|0|0|0|0|0|0|0|0|0|0|0|0|0|0|0|0|0|0|0|0|0|0|0|0|0|0|0|0|0|0|0|0	1	1	1	1	1	35	0	668.5
AFDN	LZTS1	16|15	31	15.5	2	0|0|0|0|0|0|0|0|0|0|0|0|0|0|0|0|0|0|0|0|0|0|0|0|0|0|0|0|0|0|0|0|0|0|0|0|0|0|0|0|0|0|0|0|0|0|0|0|0|0|0|0|0|0|0|0|0|0|0|0|0|0|0|0|0|0|0|0|0|0	1	1	1	1	1	155	0	592.1
AFDN	CS	193|11	204	102	2	0|0|0|0|0|0|0|0|0|0|0|0|0|0|0|0|0|0|0|0|0|0|0|0|0|0|0|0|0|0|0|0|0|0|0|0|0|0|0|0|0|0|0|0|0|0|0|0|0|0|0|0|0|0|0|0|3|0|0|0|0|0|0|0|0|0|0|0|0|0	1	1	1	1	1	1020	0	126.37
AFDN	LZTS3	11|14	25	12.5	2	0|0|0|0|0|0|0|0|0|0|0|0|0|0|0|0|0|0|0|0|0|0|0|0|0|0|0|0|0|0|0|0|0|0|0|0|0|0|0|0|0|0|0|0|0|0|0|0|0|0|0|0|0|0|0|0|0|0|0|0|0|0|0|0|0|0|0|0|0|0	1	1	1	1	1	125	0	108.52
AFDN	SHROOM3	44|59	103	51.5	2	0|0|0|0|1|0|0|0|0|0|0|0|0|0|0|0|0|0|0|0|0|0|0|0|0|0|0|0|0|0|0|0|5|5|0|0|0|4|4|4|0|3|0|0|0|0|0|0|0|0|0|0|0|0|2|0|0|0|0|0|0|0|2|0|0|0|0|0|0|0	1	1	1	1	1	120.17	0	69.68
AFDN	USP54	42|45	87	43.5	2	0|0|0|0|0|0|0|0|0|0|0|0|0|0|0|0|0|0|0|0|0|0|0|0|0|0|0|0|0|0|0|0|0|0|0|0|0|0|0|0|0|0|0|0|0|0|0|0|0|0|0|0|0|0|0|0|0|0|0|0|0|0|0|0|0|0|0|0|0|0	1	1	1	1	1	435	0	49.31
AFDN	PPP1R13B	72|83	155	77.5	2	0|0|0|0|0|0|0|0|0|0|0|0|0|0|0|0|0|0|0|0|0|0|0|0|0|0|0|0|0|0|0|0|0|0|0|0|0|0|0|0|0|0|0|0|0|0|0|0|0|0|0|0|0|0|0|0|0|0|0|0|0|0|0|0|0|0|0|2|0|0	1	1	1	1	1	775	0	43.38
AFDN	CGN	24|23	47	23.5	2	0|0|0|0|0|0|0|0|0|0|0|0|0|0|0|0|0|0|0|0|0|0|0|0|0|0|0|0|0|0|0|0|0|0|0|0|0|0|0|0|0|0|0|0|0|0|0|0|0|0|0|0|0|0|0|0|0|0|0|0|0|0|0|0|0|0|0|0|0|0	1	1	1	1	1	235	0	42.15
AFDN	SIPA1L1	66|72	138	69	2	2|0|0|3|0|0|1|1|0|3|0|0|0|1|0|0|0|4|0|0|0|0|0|0|1|1|0|1|4|0|0|0|0|0|0|0|0|0|0|0|0|0|0|0|0|0|0|0|0|0|0|0|0|0|0|0|0|0|0|0|0|0|0|0|0|0|0|0|0|1	1	1	1	1	1	210	0	40.61
AFDN	PAK4	120|145	265	132.5	2	0|3|0|6|2|1|0|0|2|3|5|4|3|4|0|1|3|3|3|2|2|2|4|2|3|3|2|1|2|4|1|4|0|0|0|0|0|0|0|0|0|0|0|0|0|0|0|0|0|0|0|0|0|0|0|0|0|0|0|0|0|0|0|0|0|0|0|0|2|2	1	1	1	1	1	117.41	0	39.43
AFDN	JCAD	41|43	84	42	2	0|0|0|0|0|0|0|0|0|0|0|0|0|0|0|0|0|0|0|0|0|0|0|0|0|0|0|0|0|0|0|0|0|0|0|0|0|0|0|0|0|0|0|0|0|0|0|0|0|0|0|0|0|0|0|0|0|0|0|0|0|0|0|0|0|0|0|0|0|0	1	1	1	1	1	420	0	39.23
AFDN	CCDC85C	64|69	133	66.5	2	2|4|2|5|3|4|2|1|3|3|0|2|3|2|3|3|2|2|2|2|4|2|2|2|3|2|3|2|0|2|0|2|0|0|0|0|0|0|0|0|0|1|0|0|0|0|0|0|0|0|0|0|0|0|0|0|0|0|0|0|0|0|0|0|0|0|0|0|5|4	1	1	1	1	1	55.42	0	34.98
AFDN	SIPA1L3	64|72	136	68	2	0|0|1|0|0|0|0|0|0|0|0|0|1|0|0|1|0|0|0|0|1|2|0|0|0|0|0|0|2|0|0|2|0|0|0|0|0|0|0|0|0|0|0|0|0|0|0|0|0|0|0|0|0|0|0|0|0|0|0|0|0|0|0|0|0|0|0|2|0|0	1	1	1	1	1	396.67	0	31.86
AFDN	LZTS2	56|63	119	59.5	2	0|0|0|0|0|0|0|0|0|0|0|0|0|0|0|0|0|0|0|0|1|0|0|0|0|0|0|0|0|0|0|0|0|0|0|0|0|0|0|0|0|0|2|0|0|0|0|0|0|0|0|0|0|0|0|0|0|0|0|0|0|0|0|0|0|0|0|0|0|0	1	1	1	1	1	595	0	31.17
AFDN	CUL7	0|3	3	1.5	2	0|0|0|0|0|0|0|0|0|0|0|0|0|0|0|0|0|0|0|0|0|0|0|0|0|0|0|0|0|0|0|0|0|0|0|0|0|0|0|0|0|0|0|0|0|0|0|0|0|0|0|0|0|0|0|0|0|0|0|0|0|0|0|0|0|0|0|0|0|0	0.5	1	0.5	1	0.5	15	0.1	28.65
AFDN	PLCH1	40|41	81	40.5	2	0|0|0|0|0|0|0|0|0|0|0|0|0|0|0|0|0|0|0|0|0|0|0|0|0|0|0|0|0|0|0|0|0|0|0|0|0|0|0|0|0|0|0|0|0|0|0|0|0|0|0|0|0|0|0|0|0|0|0|0|0|0|0|0|0|0|0|0|0|0	1	1	1	1	1	405	0	28.13
AFDN	RASSF8	24|26	50	25	2	0|0|1|2|0|0|0|0|0|0|0|0|0|0|1|0|1|1|0|0|0|0|0|1|0|0|0|0|1|0|0|0|0|0|0|0|0|0|0|0|0|0|0|0|0|0|0|0|0|0|0|0|0|0|0|0|0|0|0|0|0|0|0|0|0|0|0|3|0|0	1	1	1	1	1	159.09	0	27.73
AFDN	CCDC88C	35|27	62	31	2	0|0|0|0|0|0|0|0|0|0|0|0|0|0|0|0|0|0|0|0|0|0|0|0|0|0|0|0|0|0|0|0|0|0|0|0|0|0|0|0|0|0|0|0|0|0|0|0|0|0|0|0|0|0|0|0|0|0|0|0|0|0|0|0|0|0|0|0|0|0	1	1	1	1	1	310	0	25.97
AFDN	CGNL1	6|4	10	5	2	0|0|0|0|0|0|0|0|0|0|0|0|0|0|0|0|0|0|0|0|0|0|0|0|0|0|0|0|0|1|0|0|0|0|0|0|0|0|0|0|0|0|0|0|0|0|0|0|0|0|0|0|0|0|0|0|0|0|0|0|0|0|0|0|0|0|0|0|0|0	1	1	1	1	1	50	0	25.55
AFDN	FRMD6	2|2	4	2	2	0|0|0|0|0|0|0|0|0|0|0|0|0|0|0|0|0|0|0|0|0|0|0|0|0|0|0|0|0|0|0|0|0|0|0|0|0|0|0|0|0|0|0|0|0|0|0|0|0|0|0|0|0|0|0|0|0|0|0|0|0|0|0|0|0|0|0|0|0|0	0.97	0.97	0.97	0.97	0.97	20	0	23.88
AFDN	SIPA1L2	48|50	98	49	2	0|0|0|2|1|2|0|0|0|0|0|0|0|0|0|2|2|0|1|0|1|1|0|1|0|0|0|0|0|5|0|0|0|0|0|0|0|0|0|0|0|0|0|0|0|0|0|0|0|0|0|0|0|0|0|0|0|0|0|0|0|0|0|0|0|0|0|2|2|0	1	1	1	1	1	155.91	0	23.61
AFDN	TJP2	117|123	240	120	2	4|8|7|14|14|11|8|10|11|8|9|4|4|19|7|5|5|9|7|14|8|7|6|14|14|12|10|12|9|7|9|9|0|0|0|0|0|0|0|0|0|0|0|0|0|0|0|0|0|0|0|0|0|0|0|0|0|0|0|0|0|0|0|0|0|0|0|9|11|9	1	1	1	1	1	25.93	0	23.48
AFDN	LATS2	4|6	10	5	2	0|0|0|0|0|0|0|0|0|0|0|0|0|0|0|0|0|0|0|0|0|0|0|0|0|0|0|0|0|0|0|0|0|0|0|0|0|0|0|0|0|0|0|0|0|0|0|0|0|0|0|0|0|0|0|0|0|0|0|0|0|0|0|0|0|0|0|0|0|0	1	1	1	1	1	50	0	20.32
AFDN	PARD3	62|75	137	68.5	2	2|0|0|4|8|1|2|3|2|2|1|0|4|0|3|6|1|2|0|2|1|0|2|3|2|1|0|0|1|1|2|2|0|0|0|0|0|0|0|0|0|9|0|0|0|0|0|0|0|0|0|0|0|0|0|0|0|0|0|0|0|0|0|0|0|0|0|0|0|3	1	1	1	1	1	68.5	0	18.99
AFDN	MLLT6	7|5	12	6	2	3|2|1|1|0|0|2|1|0|0|0|0|0|2|0|1|0|2|0|0|2|3|0|0|1|0|1|0|0|2|0|0|0|0|0|0|0|0|0|0|0|0|0|0|0|0|0|0|0|0|0|0|0|0|0|0|0|0|0|0|0|0|0|0|0|0|0|0|0|0	0.99	1	0.99	1	0.99	17.5	0	18.96
AFDN	ILDR2	2|4	6	3	2	0|0|0|0|0|0|0|0|0|0|0|0|0|0|0|0|0|0|0|0|0|0|0|0|0|0|0|0|0|0|0|0|0|0|0|0|0|0|0|0|0|0|0|0|0|0|0|0|0|0|0|0|0|0|0|0|0|0|0|0|0|0|0|0|0|0|0|0|0|0	0.98	1	0.98	1	0.98	30	0	18.79
AFDN	NECTIN2	38|32	70	35	2	0|0|0|0|0|0|0|0|0|0|0|0|0|0|0|0|0|0|0|0|0|0|0|0|0|0|0|0|0|0|0|0|0|0|0|0|0|0|0|0|0|0|0|0|0|0|0|0|0|0|0|0|0|0|0|0|0|0|0|0|0|0|0|0|0|0|0|0|0|0	1	1	1	1	1	350	0	16.99
AFDN	ROCK1	14|16	30	15	2	0|0|0|0|0|0|0|0|0|0|0|0|0|0|0|0|0|0|0|0|0|0|0|0|2|0|0|0|1|0|0|0|0|0|0|0|0|0|0|0|0|0|0|0|0|0|0|0|0|0|0|0|0|0|0|0|0|0|0|0|0|0|0|0|0|0|0|0|0|0	1	1	1	1	1	150	0	16.44
AFDN	TP53BP2	93|102	195	97.5	2	6|13|9|12|12|14|8|11|11|11|5|8|11|11|7|9|8|14|12|12|8|9|12|8|14|9|15|7|11|16|5|11|0|0|0|0|0|0|0|0|0|0|0|0|0|0|0|0|0|0|0|0|0|0|0|0|0|0|0|0|0|0|0|0|0|0|0|18|17|18	1	1	1	1	1	17.87	0	15.83
AFDN	ARHGAP32	20|16	36	18	2	0|0|0|0|0|0|0|0|0|0|0|0|0|0|0|0|0|0|0|0|0|0|0|0|0|0|0|0|0|0|0|2|0|0|0|0|0|0|0|0|0|0|0|0|0|0|0|0|0|0|0|0|0|0|0|0|0|0|0|0|0|0|0|0|0|0|0|0|0|0	1	1	1	1	1	180	0	15.4
AFDN	TJP1	270|298	568	284	2	31|33|27|43|28|30|31|31|35|29|34|27|22|30|29|32|35|36|29|31|31|38|38|37|38|33|41|31|42|43|31|40|0|0|0|0|0|0|0|0|0|0|0|0|0|0|0|0|0|0|0|0|0|0|0|0|0|0|0|0|0|0|0|0|0|0|0|46|35|31	1	1	1	1	1	16.88	0	15.04
AFDN	USP6NL	32|31	63	31.5	2	0|0|0|0|0|0|0|0|0|0|0|0|0|0|0|0|0|0|0|0|0|0|0|0|0|0|0|0|0|0|0|0|0|0|0|0|0|0|0|0|0|0|0|0|0|0|0|0|0|0|0|0|0|0|0|0|0|0|0|0|0|0|0|0|0|0|0|0|0|0	1	1	1	1	1	315	0	14.29
AFDN	SDK1	2|2	4	2	2	0|0|0|0|0|0|0|0|0|0|0|0|0|0|0|0|0|0|0|0|0|0|0|0|0|0|0|0|0|0|0|0|0|0|0|0|0|0|0|0|0|0|0|0|0|0|0|0|0|0|0|0|0|0|0|0|0|0|0|0|0|0|0|0|0|0|0|0|0|0	0.97	0.97	0.97	0.97	0.97	20	0	14.15
AFDN	CEP89	14|14	28	14	2	0|0|0|0|0|0|0|0|0|0|0|0|0|0|0|0|0|1|0|0|0|0|0|0|0|0|0|0|0|0|0|0|0|0|0|0|0|0|0|0|0|0|0|0|0|0|0|0|0|0|0|0|0|0|0|0|0|0|0|0|0|0|0|0|0|0|0|0|0|0	1	1	1	1	1	140	0	12.83
AFDN	PLEKHA7	16|22	38	19	2	0|0|0|0|0|0|0|0|0|0|0|0|0|0|0|0|0|0|0|0|0|0|0|0|0|0|0|0|0|0|0|0|0|0|0|0|0|0|0|0|0|0|0|0|0|0|0|0|0|0|0|0|0|0|0|0|0|0|0|0|0|0|0|0|0|0|0|0|0|0	1	1	1	1	1	190	0	12.67
AFDN	CCDC88A	42|44	86	43	2	0|0|0|0|3|0|2|2|0|0|0|0|0|0|0|0|0|0|0|0|0|0|0|0|0|0|0|0|0|0|0|0|0|0|0|0|0|0|0|0|0|0|0|0|0|0|0|0|0|0|0|0|0|0|0|0|0|0|0|0|0|0|0|0|0|0|0|0|0|0	1	1	1	1	1	430	0	12.17
AFDN	FAM171A1	15|14	29	14.5	2	0|0|0|0|0|0|0|0|0|0|0|0|0|0|0|0|0|0|0|0|0|0|0|0|0|0|0|0|0|0|0|0|0|0|0|0|0|0|0|0|0|0|0|0|0|0|0|0|0|0|0|0|0|0|0|0|0|0|0|0|0|0|0|0|0|0|0|0|0|0	1	1	1	1	1	145	0	11.84
AFDN	PKP4	24|28	52	26	2	0|0|0|0|0|0|0|0|0|0|0|0|0|0|0|0|0|0|0|0|0|0|0|0|0|0|0|0|0|0|0|0|0|0|0|0|0|0|0|0|0|0|0|0|0|0|0|0|0|0|0|0|0|0|0|0|0|0|0|0|0|0|0|0|0|0|0|0|0|0	1	1	1	1	1	260	0	11.68
AFDN	MAGI1	9|12	21	10.5	2	0|0|0|0|0|0|2|1|0|0|0|0|0|0|0|1|0|0|0|0|1|0|0|0|0|1|0|1|0|0|1|0|0|0|0|0|0|0|0|0|0|0|0|0|0|0|0|0|0|0|0|0|0|0|0|0|0|0|0|0|0|0|0|0|0|0|0|0|0|1	1	1	1	1	1	81.67	0	11.38
AFDN	EPHB3	2|0	2	1	2	0|0|0|0|0|0|0|0|0|0|0|0|0|0|0|0|0|0|0|0|0|0|0|0|0|0|0|0|0|0|0|0|0|0|0|0|0|0|0|0|0|0|0|0|0|0|0|0|0|0|0|0|0|0|0|0|0|0|0|0|0|0|0|0|0|0|0|0|0|0	0.49	0.97	0.49	0.97	0.49	10	0.13	11.24
AFDN	SCRIB	167|168	335	167.5	2	21|20|14|25|14|23|13|15|22|23|18|15|18|19|11|16|20|19|17|18|25|19|20|27|23|16|23|17|18|23|18|21|0|0|0|0|0|0|0|0|0|0|0|0|0|0|0|0|0|1|0|0|0|0|0|0|0|0|0|0|0|0|0|0|0|0|0|26|29|25	1	1	1	1	1	16.94	0	11.05
AFDN	SNX9	3|16	19	9.5	2	3|5|1|0|1|5|2|2|5|0|0|0|2|1|0|3|1|5|0|3|1|0|0|0|2|0|7|0|4|3|0|0|0|0|0|0|0|0|0|0|0|0|0|0|0|0|0|0|0|0|0|0|0|0|0|0|0|0|0|0|0|0|0|0|0|0|0|6|2|0	0.82	1	0.82	1	0.82	10.39	0.02	10.59
AFDN	DLG5	128|116	244	122	2	5|3|6|5|21|2|8|16|3|16|12|4|0|8|10|3|1|6|4|5|0|8|4|3|4|2|7|0|7|3|9|6|0|0|0|0|0|0|0|0|0|0|0|0|0|0|0|0|0|0|0|0|0|0|0|0|0|0|0|0|0|0|0|0|0|0|0|7|1|1	1	1	1	1	1	42.7	0	10.24
AFDN	ZDHHC5	19|18	37	18.5	2	0|0|0|0|0|0|0|0|0|0|0|0|0|0|0|0|0|0|0|0|0|0|0|0|0|0|0|0|0|0|0|0|0|0|0|0|0|0|0|0|0|0|0|0|0|0|0|0|0|0|0|0|0|0|0|0|0|0|0|0|0|0|0|0|0|0|0|0|0|0	1	1	1	1	1	185	0	9.27
AFDN	FAM171B	7|8	15	7.5	2	0|0|0|0|0|0|0|0|0|0|0|0|0|0|0|0|0|0|0|0|0|0|0|0|0|0|0|0|0|0|0|0|0|0|0|0|0|0|0|0|0|0|0|0|0|0|0|0|0|0|0|0|0|0|0|0|0|0|0|0|0|0|0|0|0|0|0|0|0|0	1	1	1	1	1	75	0	9.24
AFDN	ANKRD26	57|52	109	54.5	2	0|0|1|6|8|0|0|8|1|2|1|0|0|3|3|1|0|0|1|0|0|3|1|2|0|0|2|0|4|0|0|0|0|0|0|0|0|0|0|0|0|0|0|0|0|0|0|0|0|0|0|0|0|0|0|0|0|0|0|0|0|0|0|0|0|0|0|0|0|0	1	1	1	1	1	81.17	0	8.98
AFDN	ARHGAP39	2|3	5	2.5	2	0|0|0|0|0|0|0|0|0|0|0|0|0|0|0|0|0|0|0|0|0|0|0|0|0|0|0|0|0|0|0|0|0|0|0|0|0|0|0|0|0|0|0|0|0|0|0|0|0|0|0|0|0|0|0|0|0|0|0|0|0|0|0|0|0|0|0|0|0|0	0.98	1	0.98	1	0.98	25	0	8.76
AFDN	SETDB1	3|0	3	1.5	2	0|0|0|2|4|0|0|2|0|0|2|0|0|0|2|0|0|0|0|0|0|0|0|0|0|0|0|0|0|0|0|0|0|0|0|0|0|0|0|0|0|0|0|0|0|0|0|0|0|0|0|0|0|0|0|0|0|0|0|0|0|0|0|0|0|0|0|0|0|0	0.48	0.97	0.48	0.97	0.48	8.75	0.17	8.71
AFDN	KIRREL1	16|20	36	18	2	0|0|0|0|0|0|0|0|0|0|0|0|0|0|0|0|0|0|0|0|0|0|0|0|0|0|0|0|0|0|0|0|0|0|0|0|0|0|0|0|0|0|0|0|0|0|0|0|0|0|0|0|0|0|0|0|0|0|0|0|0|0|0|0|0|0|0|0|0|0	1	1	1	1	1	180	0	8.21
AFDN	PATJ	10|10	20	10	2	0|0|0|0|0|0|0|0|0|0|0|0|0|0|0|0|0|0|0|0|0|0|0|0|0|0|0|0|0|0|0|0|0|0|0|0|0|0|0|0|0|0|0|0|0|0|0|0|0|0|0|0|0|0|0|0|0|0|0|0|0|0|0|0|0|0|0|0|0|0	1	1	1	1	1	100	0	7.91
AFDN	ERBIN	152|171	323	161.5	2	34|23|23|37|28|35|34|20|44|33|24|30|29|34|24|40|35|38|23|36|29|37|33|46|42|33|40|39|29|44|28|37|0|0|0|0|0|0|0|0|0|0|0|0|0|0|0|0|0|0|0|0|0|0|0|0|0|0|0|0|0|0|0|0|0|0|0|48|35|21	1	1	1	1	1	9.7	0	7.85
AFDN	CXADR	15|14	29	14.5	2	0|0|0|0|0|0|0|0|0|0|0|0|0|0|0|0|0|0|0|0|0|0|0|0|0|0|0|0|0|0|0|0|0|0|0|0|0|0|0|0|0|0|0|0|0|0|0|0|0|0|0|0|0|0|0|0|0|0|0|0|0|0|0|0|0|0|0|0|0|0	1	1	1	1	1	145	0	7.81
AFDN	MAP4K4	26|24	50	25	2	6|4|5|0|9|0|0|0|5|6|0|0|4|0|4|5|3|8|0|5|0|0|0|5|4|0|9|6|6|0|0|7|0|0|0|0|0|0|0|0|0|0|0|0|0|0|0|0|0|0|0|0|0|0|0|0|0|0|0|0|0|0|0|0|0|0|0|0|0|6	1	1	1	1	1	16.36	0	7.5
AFDN	MINK1	12|12	24	12	2	0|0|0|0|0|7|0|0|4|6|0|2|0|0|0|0|3|0|0|0|5|0|0|0|4|0|6|0|5|0|0|0|0|0|0|0|0|0|0|0|0|0|0|0|0|0|0|0|0|0|0|0|0|0|0|0|0|0|0|0|0|0|0|0|0|0|0|0|0|0	0.99	0.99	0.99	0.99	0.99	20	0	7.46
AFDN	SDK2	2|2	4	2	2	0|0|0|0|0|0|0|0|0|0|0|0|0|0|0|0|0|0|0|0|0|0|0|0|0|0|0|0|0|0|0|0|0|0|0|0|0|0|0|0|0|0|0|0|0|0|0|0|0|0|0|0|0|0|0|0|0|0|0|0|0|0|0|0|0|0|0|0|0|0	0.97	0.97	0.97	0.97	0.97	20	0	7.35
AFDN	ANKHD1	22|27	49	24.5	2	25|0|28|29|30|39|25|19|32|15|29|21|0|0|21|33|0|33|21|0|0|31|0|32|0|30|0|0|21|26|0|30|0|0|0|0|0|0|0|0|0|0|0|0|0|0|0|0|0|0|0|0|0|0|0|0|0|0|0|0|0|0|0|0|0|0|0|36|0|0	0.16	0.3	0.16	0.3	0.16	2.83	0.31	7.3
AFDN	ARHGAP29	2|3	5	2.5	2	0|0|0|0|0|0|0|0|2|0|0|0|0|0|0|0|0|1|0|0|0|0|0|0|0|0|0|0|0|0|0|0|0|0|0|0|0|0|0|0|0|0|0|0|0|0|0|0|0|0|0|0|0|0|0|0|0|0|0|0|0|0|0|0|0|0|0|0|0|0	0.98	1	0.98	1	0.98	25	0	7.27
AFDN	LATS1	1|2	3	1.5	2	0|0|0|0|0|0|0|0|0|0|0|0|0|0|0|0|0|1|0|0|0|0|0|0|0|0|0|0|0|0|0|0|0|0|0|0|0|0|0|0|0|0|0|0|0|0|0|0|0|0|0|0|0|0|0|0|0|0|0|0|0|0|0|0|0|0|0|0|0|0	0.49	0.97	0.49	0.97	0.49	15	0.13	7.01
AFDN	KIF14	43|45	88	44	2	0|0|4|6|5|2|4|5|2|2|3|3|0|3|3|7|4|6|0|1|3|5|3|3|3|2|2|0|4|4|0|2|0|0|0|0|0|0|0|0|0|0|0|0|0|0|0|0|0|0|0|0|0|0|0|0|0|0|0|0|0|0|0|0|0|0|0|3|1|0	1	1	1	1	1	32.42	0	6.91
AFDN	PTPN13	79|92	171	85.5	2	2|15|17|29|15|18|18|24|23|29|16|10|13|26|18|26|25|22|18|24|27|21|16|20|28|19|30|14|10|25|17|23|0|0|0|0|0|0|0|0|0|0|0|0|0|0|0|0|0|0|0|0|0|0|0|1|0|0|0|0|0|0|1|0|0|0|0|10|10|14	1	1	1	1	1	8.88	0	6.74
AFDN	SRGAP2	4|4	8	4	2	1|0|1|2|4|0|1|1|5|3|2|1|2|1|1|1|1|1|2|3|1|1|0|1|2|1|3|1|1|2|2|2|0|0|0|0|0|0|0|0|0|0|0|0|1|0|0|0|0|0|0|0|0|0|0|0|0|0|0|1|0|0|0|0|0|0|0|1|2|3	0.83	0.83	0.83	0.83	0.83	4.83	0.02	6.45
AFDN	VPS11	0|2	2	1	2	0|0|0|0|0|0|0|0|0|0|0|0|0|0|0|0|0|0|0|0|0|0|0|0|0|0|0|0|0|0|0|0|0|0|0|0|0|0|0|0|0|0|0|0|0|0|0|0|0|0|0|0|0|0|0|0|0|0|0|0|0|0|0|0|0|0|0|0|0|0	0.49	0.97	0.49	0.97	0.49	10	0.13	6.37
AFDN	FRS2	10|8	18	9	2	0|0|0|0|0|0|0|0|0|0|0|0|0|0|0|0|0|0|0|0|1|1|0|1|0|0|0|0|0|0|0|0|0|0|0|0|0|0|0|0|0|0|0|0|0|0|0|0|0|0|0|0|0|0|0|0|0|0|0|0|0|0|0|0|0|0|0|0|0|0	1	1	1	1	1	90	0	6.02
AFDN	FAM171A2	6|7	13	6.5	2	0|0|0|0|0|0|0|0|0|0|0|0|0|0|0|0|0|0|0|0|0|0|0|0|0|0|0|0|0|0|0|0|0|0|0|0|0|0|0|0|0|0|0|0|0|0|0|0|0|0|0|0|0|0|0|0|0|0|0|0|0|0|0|0|0|0|0|0|0|0	1	1	1	1	1	65	0	6.01
AFDN	SHB	4|3	7	3.5	2	0|0|0|0|0|0|0|0|0|0|0|0|0|0|0|0|0|0|0|0|0|0|0|0|0|0|0|0|0|0|0|0|0|0|0|0|0|0|0|0|0|0|0|0|0|0|0|0|0|0|0|0|0|0|0|0|0|0|0|0|0|0|0|0|0|0|0|0|0|0	1	1	1	1	1	35	0	5.81
AFDN	PKP2	13|8	21	10.5	2	0|0|0|2|0|0|0|0|0|1|0|0|0|0|0|0|0|0|0|0|0|3|0|0|0|0|0|0|0|1|0|0|0|0|0|0|0|0|0|0|0|0|0|0|0|0|2|2|0|0|0|0|0|0|0|0|0|0|0|0|0|0|0|0|0|0|0|0|0|0	1	1	1	1	1	66.82	0	5.54
AFDN	DZIP1	3|0	3	1.5	2	0|0|0|0|0|0|0|0|0|0|0|0|0|0|0|0|0|0|0|0|0|0|0|0|0|0|0|0|0|0|0|0|0|0|0|0|0|0|0|0|0|0|0|0|0|0|0|0|0|0|0|0|0|0|0|0|0|0|0|0|0|0|0|0|0|0|0|0|0|0	0.5	1	0.5	1	0.5	15	0.1	5.51
AFDN	RAPGEF6	11|13	24	12	2	2|6|3|10|6|5|3|2|6|7|7|9|9|5|6|7|6|9|6|4|5|7|6|7|5|6|3|7|5|13|5|9|0|0|0|0|0|0|0|0|0|0|0|0|0|0|0|0|0|0|0|0|0|0|0|0|0|0|0|0|0|0|0|0|0|0|0|4|10|6	0.82	0.88	0.82	0.88	0.82	3.89	0.02	5.5
AFDN	SORBS1	7|7	14	7	2	2|1|1|2|1|2|0|0|2|1|0|0|0|1|0|1|0|1|0|0|1|0|2|0|0|0|0|0|1|1|0|0|0|0|0|0|0|0|0|0|0|0|0|0|0|0|0|0|0|0|0|0|0|0|0|0|0|0|0|0|0|0|0|0|0|0|0|0|1|3	1	1	1	1	1	20.42	0	5.46
AFDN	NCK2	0|2	2	1	2	0|0|0|0|1|0|0|0|0|0|0|0|0|0|0|0|0|0|0|0|0|0|0|0|0|0|0|0|0|0|0|0|0|0|0|0|0|0|0|0|0|0|0|0|0|0|0|0|0|0|0|0|0|0|0|0|0|0|0|0|0|0|0|0|0|0|0|0|0|0	0.49	0.97	0.49	0.97	0.49	10	0.13	5.42
AFDN	XPR1	4|3	7	3.5	2	0|0|0|0|0|0|0|1|0|0|1|0|0|0|0|1|0|1|0|0|0|0|0|0|0|0|0|0|0|0|0|0|0|0|0|0|0|0|0|0|0|0|0|0|0|0|0|0|0|0|0|0|0|0|0|0|0|0|0|0|0|0|0|0|0|0|0|0|0|0	1	1	1	1	1	35	0	5.28
AFDN	PHLDB2	3|3	6	3	2	0|0|0|0|0|0|0|0|0|0|0|0|0|0|0|0|0|0|0|0|0|0|0|0|0|0|0|0|0|0|0|0|0|0|0|0|0|0|0|0|0|0|0|0|0|0|0|0|0|0|0|0|0|0|0|0|0|0|0|0|0|0|0|0|0|0|0|0|0|0	1	1	1	1	1	30	0	5.26
AFDN	TXNL1	26|27	53	26.5	2	6|0|4|4|4|2|0|3|1|3|0|0|3|0|0|0|2|2|3|0|1|1|1|0|2|3|3|0|2|2|0|1|3|2|6|0|0|10|6|2|6|4|8|1|2|0|0|1|11|0|0|1|0|0|3|0|0|2|0|0|0|2|0|0|0|0|0|12|11|15	1	1	1	1	1	11.52	0	5.23
AFDN	DOT1L	7|4	11	5.5	2	3|2|2|5|5|2|4|6|3|10|0|0|0|3|1|0|0|0|0|0|0|3|0|0|4|0|6|2|2|0|0|4|0|0|0|0|0|0|0|0|0|0|0|0|0|0|0|0|0|0|0|0|0|0|0|0|0|0|0|0|0|0|0|0|0|0|0|3|0|3	0.83	0.91	0.83	0.91	0.83	5.27	0.02	5.17
AFDN	TANC2	1|2	3	1.5	2	0|0|0|0|0|0|0|0|0|0|0|0|0|0|0|0|0|0|0|0|0|0|0|0|0|0|0|0|0|0|0|0|0|0|0|0|0|0|0|0|0|0|0|0|0|0|0|0|0|0|0|0|0|0|0|0|0|0|0|0|0|0|0|0|0|0|0|0|0|0	0.49	0.97	0.49	0.97	0.49	15	0.13	5.07
AFDN	DST	150|172	322	161	2	31|48|53|52|54|47|45|61|47|51|37|36|39|53|39|36|45|57|47|36|46|56|47|43|54|58|53|51|41|28|39|30|0|0|0|0|0|0|0|0|0|0|0|0|0|0|0|0|0|0|0|0|0|0|0|0|0|0|0|0|0|0|0|0|0|0|0|46|40|40	1	1	1	1	1	7.11	0	4.88
AFDN	PLEKHA5	43|49	92	46	2	3|0|4|4|8|1|1|2|3|3|4|0|0|4|3|3|3|6|0|1|4|3|3|4|2|3|2|0|1|6|2|3|0|0|0|0|0|0|0|0|0|0|0|0|0|0|0|0|0|0|0|0|0|0|0|0|0|0|0|0|0|0|0|0|0|0|0|5|3|5	1	1	1	1	1	32.53	0	4.87
AFDN	CDC42BPA	19|23	42	21	2	0|0|0|0|7|0|2|0|1|3|1|2|0|2|1|0|2|1|1|1|0|2|2|1|1|0|0|0|0|0|0|0|0|0|0|0|0|0|0|0|0|0|0|0|0|0|0|0|0|0|0|0|0|0|0|0|0|0|0|0|1|0|1|0|0|0|0|0|1|0	1	1	1	1	1	44.55	0	4.78
AFDN	CTNND1	50|58	108	54	2	2|4|0|2|5|6|3|3|5|6|4|1|5|8|3|3|4|7|5|8|7|5|6|5|6|1|5|5|4|3|2|3|0|0|0|0|0|0|0|0|0|0|0|0|0|0|0|0|0|0|0|0|0|0|0|0|0|0|0|0|0|0|0|0|0|0|0|2|5|2	1	1	1	1	1	26.07	0	4.77
AFDN	ENAH	15|19	34	17	2	10|12|12|10|11|6|9|8|14|9|3|7|10|16|8|6|10|12|9|9|12|11|9|10|11|9|7|8|15|11|7|11|0|0|0|0|0|1|0|0|0|0|0|1|0|0|0|0|0|0|0|0|0|0|1|0|0|0|0|0|0|0|0|0|1|0|0|14|11|20	0.57	0.79	0.57	0.79	0.57	3.3	0.06	4.76
AFDN	PSMD1	9|8	17	8.5	2	3|0|0|1|2|0|2|0|2|0|0|0|0|0|1|0|0|3|3|0|0|0|0|0|0|0|2|1|0|5|1|2|0|0|0|0|0|0|0|0|0|0|0|0|0|0|0|0|0|0|0|0|0|0|0|0|0|0|0|0|0|0|0|0|0|0|0|0|1|0	1	1	1	1	1	20.52	0	4.69
AFDN	GPATCH1	32|35	67	33.5	2	25|13|16|20|17|19|18|15|13|12|24|14|22|28|20|21|22|25|24|19|20|24|22|23|25|21|21|22|22|26|18|26|0|0|0|0|0|0|0|0|0|0|0|0|0|0|0|0|0|0|0|0|0|0|0|0|0|0|0|0|0|0|0|0|0|0|0|27|23|21	0.3	0.43	0.3	0.43	0.3	3.22	0.26	4.54
AFDN	PHACTR4	22|21	43	21.5	2	5|10|4|7|4|6|0|0|5|5|2|2|5|4|2|4|5|8|4|4|5|10|3|3|6|5|7|4|5|5|2|2|0|0|0|0|0|0|0|0|0|0|0|0|0|0|0|0|0|0|0|0|0|0|0|0|0|0|0|0|0|0|0|0|0|0|0|12|5|4	0.99	0.99	0.99	0.99	0.99	9.18	0	4.53
AFDN	APC	41|54	95	47.5	2	5|9|7|10|9|2|8|8|8|3|9|3|8|6|11|5|4|5|5|8|3|9|4|5|13|6|6|5|8|8|10|5|0|0|0|0|0|0|0|0|0|0|0|0|0|0|0|0|0|0|0|0|0|0|0|0|0|0|0|0|0|0|0|0|0|0|0|11|2|4	1	1	1	1	1	14.33	0	4.48
AFDN	RASAL2	12|12	24	12	2	0|0|1|2|1|1|1|0|2|1|3|0|2|1|0|2|1|2|0|0|1|2|0|1|1|0|0|0|2|2|2|1|0|0|0|0|0|0|0|0|0|0|0|0|0|0|0|0|1|0|0|0|0|0|0|0|0|0|0|0|0|0|0|0|0|0|0|0|0|0	1	1	1	1	1	25.45	0	4.46
AFDN	SDCCAG3	9|8	17	8.5	2	3|0|0|0|1|2|1|1|0|0|3|0|0|0|0|4|2|3|1|0|2|1|0|0|0|3|0|0|0|3|0|0|0|0|0|0|0|0|0|0|0|0|0|0|0|0|0|0|0|0|0|0|0|0|0|0|0|0|0|0|0|0|0|0|0|0|0|0|0|2	1	1	1	1	1	18.59	0	4.42
AFDN	UTRN	120|111	231	115.5	2	37|29|60|67|59|35|51|66|52|79|47|37|35|65|57|43|41|56|40|38|47|63|49|35|64|42|61|46|35|14|43|23|0|0|0|0|0|0|0|0|0|0|0|0|0|0|0|0|2|0|0|0|0|0|0|0|0|0|0|0|0|0|0|0|0|0|0|62|37|45	0.97	0.98	0.97	0.98	0.97	4.86	0	4.32
AFDN	CARMIL1	3|3	6	3	2	2|1|1|4|3|2|0|0|0|1|1|0|1|1|0|1|0|2|0|0|2|0|2|0|3|1|1|2|2|3|1|0|0|0|0|0|0|0|0|0|0|0|0|0|0|0|0|0|0|0|0|0|0|0|0|0|0|0|0|0|0|0|0|0|0|0|0|4|2|3	0.74	0.74	0.74	0.74	0.74	4.57	0.03	4.27
AFDN	PPP1CA	3|3	6	3	2	1|0|0|0|1|2|2|4|1|2|4|4|1|1|2|0|0|1|1|1|2|1|2|2|2|0|2|1|2|1|1|1|0|0|0|0|0|0|0|0|0|0|0|0|0|0|0|0|0|0|0|0|0|0|0|0|0|0|0|1|0|0|0|0|0|0|0|2|2|1	0.71	0.71	0.71	0.71	0.71	4.12	0.04	4.23
AFDN	LSR	10|13	23	11.5	2	0|1|0|0|0|0|0|0|0|0|0|0|0|0|0|0|0|0|0|0|1|0|0|0|1|0|0|0|0|0|0|0|0|0|0|0|0|0|0|0|0|0|0|0|0|0|0|0|0|0|0|0|0|0|0|0|0|0|0|0|0|0|0|0|0|0|0|0|0|0	1	1	1	1	1	115	0	4.16
AFDN	ADGRL2	4|4	8	4	2	0|0|0|0|0|0|0|0|0|0|0|0|0|0|0|0|0|0|0|0|0|0|0|0|0|0|0|0|0|0|0|0|0|0|0|0|0|0|0|0|0|0|0|0|0|0|0|0|0|0|0|0|0|0|0|0|0|0|0|0|0|0|0|0|0|0|0|0|0|0	1	1	1	1	1	40	0	4.11
AFDN	PPP1R9A	4|2	6	3	2	0|0|0|0|0|0|0|0|0|0|0|0|0|0|0|0|0|0|0|0|0|0|0|0|0|0|0|0|0|0|0|0|0|0|0|0|0|0|0|0|0|0|0|0|0|0|0|0|0|0|0|0|0|0|0|0|0|0|0|0|0|0|0|0|0|0|0|0|0|0	0.98	1	0.98	1	0.98	30	0	4.06
AFDN	SUMO1	2|4	6	3	2	0|0|0|3|3|4|5|3|0|5|5|2|0|5|4|5|2|0|0|0|2|3|3|0|2|0|3|1|2|8|3|5|0|0|0|0|0|0|0|0|0|0|0|0|0|0|0|0|0|0|0|0|0|0|0|0|0|0|0|0|0|0|0|0|0|0|0|0|0|0	0.48	0.7	0.48	0.7	0.48	2.69	0.18	4.05
AFDN	ANKRD17	34|35	69	34.5	2	39|33|42|38|38|40|39|21|33|28|32|24|30|34|24|36|34|40|30|40|36|35|31|39|44|34|46|41|33|39|37|37|0|0|0|0|0|0|0|0|0|0|0|0|0|0|0|0|0|0|0|0|0|0|0|0|0|0|0|0|0|0|0|0|0|0|0|42|40|36	0	0	0	0	0	1.94	0.5	4.02
AFDN	DNMBP	5|4	9	4.5	2	0|1|1|5|2|1|0|0|1|1|2|0|0|3|0|0|3|2|2|2|2|2|2|0|0|0|0|0|1|0|0|0|0|0|0|0|0|0|0|0|0|0|0|0|0|0|0|0|0|0|0|0|0|0|0|0|0|0|0|0|0|0|0|0|0|0|0|0|3|3	0.92	0.95	0.92	0.95	0.92	8.08	0.01	4
AFDN	TNIK	15|19	34	17	2	10|4|8|14|16|11|9|9|13|14|9|0|6|11|8|5|7|16|9|8|11|13|6|8|9|7|12|10|14|16|5|13|0|0|0|0|0|0|0|0|0|0|0|0|0|0|0|0|0|0|0|0|0|0|0|0|0|0|0|0|0|0|0|0|0|0|0|9|17|11	0.63	0.83	0.63	0.83	0.63	3.42	0.05	3.98
AFDN	NIN	10|8	18	9	2	0|0|0|0|0|0|0|0|0|0|0|0|0|0|0|0|0|0|0|0|0|0|0|0|0|0|0|0|0|0|0|0|0|0|0|0|0|0|0|0|0|0|0|0|0|0|0|0|0|0|0|0|0|0|0|0|0|0|0|0|0|0|0|0|0|0|0|0|0|0	1	1	1	1	1	90	0	3.95
AFDN	KIAA1671	37|40	77	38.5	2	6|4|7|13|7|5|4|7|6|12|1|3|5|4|6|7|9|9|6|3|6|11|7|12|8|5|10|4|6|12|11|10|0|0|0|0|0|0|0|0|0|0|0|0|0|0|0|0|0|0|0|0|0|0|0|0|0|0|0|0|0|0|0|0|0|0|0|13|6|4	1	1	1	1	1	10.82	0	3.92
AFDN	PTPN14	6|10	16	8	2	0|0|0|2|0|1|0|0|0|0|0|0|0|0|0|0|0|0|0|0|0|0|0|0|1|0|0|0|0|1|0|1|0|0|0|0|0|0|0|0|0|0|0|0|0|0|0|0|0|0|0|0|0|0|0|0|0|0|0|0|0|0|0|0|0|0|0|0|0|0	1	1	1	1	1	80	0	3.85
AFDN	KIAA0754	2|2	4	2	2	0|0|0|0|0|0|0|1|0|0|0|0|0|0|0|0|0|0|0|0|0|0|0|0|0|0|0|0|0|0|0|0|0|0|0|0|0|0|0|0|0|0|0|0|0|0|0|0|0|0|0|0|0|0|0|0|0|0|0|0|0|0|0|0|0|0|0|0|0|0	0.97	0.97	0.97	0.97	0.97	20	0	3.77
AFDN	ARHGAP21	31|29	60	30	2	5|7|6|8|8|7|3|7|7|8|6|3|8|5|7|6|6|9|4|12|8|9|7|5|10|5|9|5|14|7|6|7|0|0|0|0|0|0|0|0|0|0|0|0|0|0|0|0|0|0|0|0|0|0|0|0|0|0|0|0|0|0|0|0|0|0|0|8|2|10	1	1	1	1	1	8.61	0	3.77
AFDN	CYLD	5|2	7	3.5	2	2|2|0|3|0|0|0|0|2|0|0|0|1|0|0|2|0|0|1|0|2|0|0|3|2|0|2|0|1|1|0|0|0|0|0|0|0|0|0|0|0|0|0|0|0|0|0|0|0|0|0|0|0|0|0|0|0|0|0|0|0|0|0|0|0|0|0|4|2|2	0.82	0.97	0.82	0.97	0.82	7.66	0.02	3.69
AFDN	KCNB2	4|3	7	3.5	2	0|0|0|0|0|0|1|0|0|0|0|0|0|0|0|0|0|0|0|0|0|0|0|0|0|0|0|0|0|0|0|0|0|0|0|0|0|0|0|0|0|0|0|0|0|0|0|0|0|0|0|0|0|0|0|0|0|0|0|0|0|0|0|0|0|0|0|0|0|0	1	1	1	1	1	35	0	3.66
AFDN	MAGED1	2|4	6	3	2	0|1|0|2|1|8|1|1|2|2|1|1|0|0|0|4|1|1|1|1|0|1|1|0|1|1|2|0|1|0|0|1|0|0|0|1|1|0|0|0|0|0|0|1|1|0|0|1|1|1|0|0|1|1|2|0|1|1|1|0|1|1|1|1|0|0|1|1|3|0	0.59	0.81	0.59	0.81	0.59	3.56	0.06	3.65
AFDN	GAB1	7|4	11	5.5	2	2|2|0|3|0|1|0|0|3|0|1|0|0|2|0|0|0|0|0|0|0|0|0|1|2|1|2|0|3|1|0|1|0|0|0|0|0|0|0|0|0|0|0|0|0|0|0|0|0|0|0|0|0|0|0|0|0|0|0|0|0|0|0|0|0|0|0|0|2|2	0.97	1	0.97	1	0.97	13.28	0.01	3.64
AFDN	MAST4	0|2	2	1	2	0|0|2|0|1|1|0|0|0|0|3|1|0|1|0|1|0|0|0|0|0|0|0|1|1|1|0|0|0|0|0|0|0|0|0|0|0|0|0|0|0|0|0|0|0|0|0|0|0|0|0|0|0|0|0|0|0|0|0|0|0|0|0|0|0|0|0|0|0|0	0.45	0.9	0.45	0.9	0.45	5.38	0.2	3.62
AFDN	EPB41L5	11|10	21	10.5	2	0|0|0|0|0|0|0|0|0|0|0|0|0|0|0|0|0|0|0|0|0|0|0|0|0|0|0|0|0|0|0|0|0|0|0|0|0|0|0|0|0|0|0|0|0|0|0|0|0|0|0|0|0|0|0|0|0|0|0|0|0|0|0|0|0|0|0|0|0|0	1	1	1	1	1	105	0	3.55
AFDN	DSG2	51|58	109	54.5	2	10|4|2|8|3|8|0|4|4|3|4|2|4|6|2|10|7|3|4|4|5|4|6|4|5|2|6|2|16|11|0|4|0|0|0|0|0|0|0|0|0|0|0|0|0|0|0|0|1|0|0|0|0|0|0|0|0|0|0|0|0|0|0|0|0|0|0|12|3|0	1	1	1	1	1	22.05	0	3.55
AFDN	BCR	2|4	6	3	2	0|0|0|0|0|0|2|0|0|1|0|0|0|0|0|0|0|0|0|0|0|0|0|0|3|0|0|0|0|2|0|0|0|0|0|0|0|0|0|0|0|0|0|0|0|0|0|0|0|0|0|0|0|0|0|0|0|0|0|0|0|0|0|0|0|0|0|2|0|0	0.96	0.99	0.96	0.99	0.96	21	0.01	3.54
AFDN	TXLNG	3|3	6	3	2	0|0|0|4|3|0|0|1|0|0|0|2|1|3|0|0|2|3|1|1|1|1|2|0|0|0|0|0|2|2|0|0|0|0|2|0|1|2|3|0|0|1|3|0|0|0|0|0|2|0|0|0|0|0|0|0|0|0|0|1|0|0|5|0|0|0|0|0|0|0	0.72	0.72	0.72	0.72	0.72	4.29	0.04	3.5
AFDN	DOCK7	5|7	12	6	2	2|2|1|6|5|6|4|5|5|3|4|6|2|4|2|9|5|4|0|0|7|5|1|2|1|1|1|0|2|0|3|0|0|0|0|0|0|0|0|0|0|0|0|0|0|0|0|0|0|0|0|0|0|0|0|0|0|0|0|0|0|0|0|0|0|0|0|2|4|1	0.76	0.85	0.76	0.85	0.76	4	0.03	3.47
AFDN	EFR3A	5|6	11	5.5	2	0|0|0|1|0|0|0|0|0|0|0|0|0|0|0|0|0|0|0|0|0|0|0|0|0|0|0|0|0|0|0|0|0|0|0|0|0|0|0|0|0|0|0|0|0|0|0|0|0|0|0|0|0|0|0|0|0|0|0|0|0|0|0|0|0|0|0|0|0|0	1	1	1	1	1	55	0	3.44
AFDN	OCLN	18|12	30	15	2	0|0|0|0|0|0|0|0|0|0|0|0|0|0|0|0|0|0|0|0|0|0|0|0|1|0|1|0|0|0|0|0|0|0|0|0|0|0|0|0|0|0|0|0|0|0|0|0|0|0|0|0|0|0|0|0|0|0|0|0|0|0|0|0|0|0|0|0|0|0	1	1	1	1	1	150	0	3.4
AFDN	CTNNAL1	2|0	2	1	2	0|0|0|0|0|0|0|0|0|0|0|0|0|0|0|0|0|0|0|0|0|0|0|0|0|0|0|0|0|0|0|0|0|0|0|0|0|0|0|0|0|0|0|0|0|0|0|0|0|0|0|0|0|0|0|0|0|0|0|0|0|0|0|0|0|0|0|0|0|0	0.49	0.97	0.49	0.97	0.49	10	0.13	3.35
AFDN	EPHA2	40|38	78	39	2	10|6|6|14|11|8|10|5|8|9|7|14|7|9|9|9|7|10|8|9|6|7|6|9|7|6|6|6|9|10|7|10|0|0|0|0|0|0|0|0|0|1|0|0|0|0|0|0|0|0|1|1|0|0|0|0|0|0|0|0|0|0|0|0|0|0|0|10|3|5	1	1	1	1	1	9.55	0	3.35
AFDN	HBS1L	4|5	9	4.5	2	3|5|3|6|5|6|6|4|6|4|4|1|3|6|4|3|8|7|3|5|6|8|2|5|6|6|5|5|7|5|3|3|0|0|0|0|0|0|0|0|0|0|0|0|0|0|0|0|0|0|0|0|0|0|0|0|0|0|0|0|0|0|0|0|0|0|0|3|5|5	0.11	0.16	0.11	0.16	0.11	1.9	0.33	3.23
AFDN	KRT6B	0|8	8	4	2	0|0|0|0|0|0|0|16|0|0|0|0|0|0|0|0|0|0|0|0|0|0|0|0|0|0|0|0|0|0|0|0|0|0|0|0|0|0|0|0|0|0|0|0|21|16|0|18|0|19|0|0|0|0|0|0|3|20|0|0|0|0|0|0|0|0|0|0|0|0	0.45	0.9	0.45	0.9	0.45	2.48	0.2	3.21
AFDN	KIDINS220	22|25	47	23.5	2	0|0|0|10|17|2|6|13|0|14|4|3|0|8|10|6|0|4|1|2|0|5|0|1|3|0|2|0|3|2|2|0|0|0|0|0|0|0|0|0|0|0|0|0|0|0|0|0|0|0|0|0|0|0|0|0|0|0|0|0|0|0|0|0|0|0|0|3|0|0	0.99	0.99	0.99	0.99	0.99	13.6	0	3.21
AFDN	TPGS1	10|7	17	8.5	2	0|0|0|1|7|5|8|8|1|8|10|8|0|3|4|9|5|3|5|1|5|6|0|0|1|0|1|0|0|0|2|0|0|0|0|0|0|0|0|0|0|0|0|0|0|0|0|0|0|0|0|0|0|0|0|0|0|0|0|0|0|0|0|0|0|0|0|0|0|0	0.89	0.93	0.89	0.93	0.89	5.89	0.01	3.2
AFDN	CTNNA1	4|6	10	5	2	0|0|0|0|0|0|0|0|0|0|1|0|0|2|0|0|0|0|0|0|0|0|0|1|0|0|0|0|0|3|0|0|0|0|0|0|0|0|0|0|0|0|0|0|0|0|0|0|0|0|0|0|0|0|25|0|0|0|0|0|0|0|0|0|0|0|0|1|0|0	0.96	0.98	0.96	0.98	0.96	10.61	0.01	3.2
AFDN	TNRC6B	20|24	44	22	2	7|8|4|5|11|10|2|4|5|5|5|7|11|8|4|8|12|12|5|12|17|9|9|10|13|5|11|8|10|15|5|14|0|0|0|0|0|0|0|0|0|0|0|0|0|0|0|0|0|0|0|0|0|0|0|0|0|0|0|0|0|0|0|0|0|0|0|11|9|14	0.94	0.96	0.94	0.96	0.94	5.05	0.01	3.17
AFDN	EPHA7	2|2	4	2	2	0|0|0|0|0|0|0|0|0|0|0|0|0|0|0|0|0|0|0|0|0|0|0|0|0|0|0|0|0|0|0|0|0|0|0|0|0|0|0|0|0|0|0|0|0|0|0|0|0|0|0|0|0|0|0|0|0|0|0|0|0|0|0|0|0|0|0|0|0|0	0.97	0.97	0.97	0.97	0.97	20	0	3.09
AFDN	KIAA1217	4|9	13	6.5	2	0|0|0|0|0|1|0|0|1|1|2|0|0|0|0|1|1|0|0|2|2|0|0|0|1|0|0|0|0|0|0|0|0|0|0|0|0|0|0|0|0|0|0|0|0|0|0|0|0|0|0|0|0|0|0|0|0|0|0|0|0|0|0|0|0|0|0|0|0|0	1	1	1	1	1	37.92	0	3.09
AFDN	AMOT	2|3	5	2.5	2	0|0|0|0|0|0|0|0|0|0|0|0|0|0|0|0|0|0|0|0|0|0|0|0|0|0|0|0|0|0|0|0|0|0|0|0|0|0|0|0|0|0|0|0|2|0|0|0|1|0|0|0|2|0|2|0|3|3|0|1|0|0|3|3|0|0|0|0|0|0	0.87	0.92	0.87	0.92	0.87	8.75	0.02	3.07
AFDN	RNF214	2|1	3	1.5	2	0|1|1|0|0|0|0|0|0|0|0|0|2|1|0|1|0|0|0|0|0|1|1|0|0|0|0|0|0|1|0|0|0|0|0|0|0|0|0|0|1|0|3|1|1|1|1|0|3|0|1|0|2|0|2|0|1|3|0|2|1|1|3|3|0|3|1|3|0|2	0.24	0.48	0.24	0.48	0.24	2.19	0.28	3.06
AFDN	KIAA0368	2|5	7	3.5	2	0|2|1|2|2|2|0|0|5|0|5|0|0|0|0|1|2|2|0|0|2|3|2|0|2|0|3|1|0|0|0|0|0|0|0|0|0|0|0|0|0|0|0|0|0|0|0|0|0|0|0|0|0|0|1|0|0|0|0|0|0|0|0|0|0|0|0|5|2|0	0.75	0.92	0.75	0.92	0.75	5.44	0.03	3.04
AFDN	KRT9	44|18	62	31	2	0|0|20|2|7|5|0|46|0|16|12|5|2|7|8|5|7|0|13|1|10|8|0|0|6|8|3|0|6|0|4|1|0|15|19|46|3|1|35|50|7|40|158|111|43|38|30|42|71|53|52|26|0|38|34|57|24|85|16|36|65|55|108|47|5|34|29|0|0|3	0	0	0	0	0	1.29	0.51	3.03
AFDN	TANC1	2|6	8	4	2	0|0|0|2|2|3|0|2|2|2|1|0|2|3|0|2|3|2|0|0|2|2|2|0|0|1|3|3|0|3|2|2|0|0|0|0|0|0|0|0|0|0|0|0|0|0|0|0|0|0|0|0|0|0|0|0|0|0|0|0|0|0|0|0|0|0|0|0|4|1	0.72	0.97	0.72	0.97	0.72	5.49	0.04	3.02
AFDN	VANGL1	14|19	33	16.5	2	0|0|0|0|0|0|0|0|0|0|0|0|0|0|0|0|0|0|0|0|0|0|0|0|0|0|0|0|0|0|0|0|0|0|0|0|0|0|0|0|0|0|0|0|0|0|0|0|0|0|0|0|0|0|0|0|0|0|0|0|0|0|0|0|0|0|0|0|0|0	1	1	1	1	1	165	0	2.99
AFDN	CBARP	2|1	3	1.5	2	0|0|0|0|0|0|0|0|0|0|0|0|0|0|0|0|0|0|0|0|0|0|0|0|0|0|0|0|0|0|0|0|0|0|0|0|0|0|0|0|0|0|0|0|0|0|0|0|0|0|0|0|0|0|0|0|0|0|0|0|0|0|0|0|0|0|0|0|0|0	0.49	0.97	0.49	0.97	0.49	15	0.13	2.97
AFDN	DLG1	30|26	56	28	2	9|9|10|6|9|7|8|7|3|11|12|9|8|16|7|7|10|8|12|12|6|11|14|9|9|12|7|12|12|11|8|10|0|0|0|0|0|0|0|0|0|1|0|0|0|0|0|0|0|0|0|0|0|0|0|0|0|0|0|0|0|0|0|0|0|0|0|9|7|9	0.98	0.99	0.98	0.99	0.98	5.99	0	2.97
AFDN	UACA	2|1	3	1.5	2	0|0|0|0|0|0|0|0|0|0|0|0|0|0|0|0|0|0|0|0|0|0|0|0|0|0|0|0|0|0|0|0|0|0|0|0|0|0|0|0|0|0|0|0|0|0|0|0|0|0|0|0|0|0|0|0|0|0|0|0|0|0|0|0|0|0|0|0|0|0	0.49	0.97	0.49	0.97	0.49	15	0.13	2.95
AFDN	EFNB2	5|5	10	5	2	0|0|0|0|0|0|0|0|0|0|0|0|0|0|0|0|0|0|0|0|0|0|0|0|0|0|0|0|0|0|0|0|0|0|0|0|0|0|0|0|0|1|0|0|0|0|0|0|0|0|0|1|0|0|0|0|0|0|0|0|0|0|0|0|1|0|0|0|0|0	1	1	1	1	1	50	0	2.95
AFDN	SLC38A1	7|12	19	9.5	2	1|2|0|0|0|1|2|0|4|0|3|0|1|0|0|3|2|3|0|0|2|3|0|3|0|0|0|2|0|0|0|0|0|0|0|0|0|0|0|0|0|2|0|0|0|0|0|0|0|0|0|2|0|0|0|0|0|0|0|0|0|0|0|0|0|0|0|0|0|0	0.99	1	0.99	1	0.99	18.47	0	2.95
AFDN	KRT10	44|21	65	32.5	2	0|0|10|0|0|74|0|20|7|6|4|0|6|0|8|18|4|0|28|0|1|0|0|0|4|5|0|0|13|6|0|0|4|12|14|61|8|7|12|19|6|14|51|50|49|56|19|11|62|25|27|18|2|34|74|50|18|31|9|14|75|43|59|20|0|77|29|3|0|0	0	0	0	0	0	1.78	0.48	2.89
AFDN	PAG1	0|2	2	1	2	0|0|0|0|0|0|0|0|0|0|0|0|0|0|0|0|0|0|0|0|0|0|0|0|0|0|0|0|0|0|0|0|0|0|0|0|0|0|0|0|0|0|0|0|0|0|0|0|0|0|0|0|1|0|0|0|0|0|0|0|0|0|0|0|0|0|0|0|0|0	0.49	0.97	0.49	0.97	0.49	10	0.13	2.88
AFDN	KANK2	7|6	13	6.5	2	5|3|4|4|6|4|3|6|3|4|1|5|6|6|1|4|7|5|5|4|6|6|4|5|5|2|5|2|4|1|4|2|0|0|0|0|0|0|0|0|0|0|0|0|0|0|0|0|0|0|0|0|0|0|0|0|0|0|0|0|0|0|0|0|0|0|0|7|2|3	0.61	0.7	0.61	0.7	0.61	3.16	0.05	2.87
AFDN	RAI14	64|62	126	63	2	39|35|25|42|42|29|47|36|34|33|42|37|35|42|43|43|29|45|40|39|33|40|35|43|33|40|36|36|41|29|46|35|0|0|0|0|0|0|0|0|0|0|0|0|0|0|0|0|0|0|0|0|0|0|0|0|0|0|0|0|0|0|0|0|0|0|0|48|50|39	0.07	0.09	0.07	0.09	0.07	3.29	0.35	2.81
AFDN	YWHAE	2|5	7	3.5	2	0|0|1|2|6|4|4|5|3|6|2|3|3|2|3|6|5|5|0|0|4|3|2|0|4|0|4|2|1|1|1|2|0|0|0|0|0|0|0|0|0|0|0|0|0|0|0|0|0|0|3|0|0|0|0|0|0|0|0|0|0|5|0|0|0|0|0|1|1|3	0.41	0.71	0.41	0.71	0.41	2.53	0.22	2.8
AFDN	PKN2	8|7	15	7.5	2	6|6|3|7|7|8|3|2|6|3|4|4|7|7|7|7|7|4|4|2|3|6|4|6|8|4|8|8|2|10|4|6|0|0|0|0|0|0|0|0|0|0|0|0|0|0|0|0|0|0|0|0|0|0|0|0|0|0|0|0|0|0|0|0|0|0|0|8|10|9	0.35	0.44	0.35	0.44	0.35	2.62	0.24	2.8
AFDN	TCHP	5|7	12	6	2	2|2|0|0|3|3|0|0|0|2|2|0|0|0|0|0|1|1|0|0|2|0|2|0|1|1|4|3|2|2|0|0|0|0|0|0|0|0|0|0|0|0|0|0|0|0|0|0|0|0|0|0|0|0|0|0|0|0|0|0|0|0|0|0|0|0|0|5|0|0	0.97	0.98	0.97	0.98	0.97	11.05	0.01	2.79
AFDN	EPB41L3	105|95	200	100	2	84|78|63|86|53|75|56|56|87|59|68|67|84|78|64|77|74|70|77|71|78|71|78|85|81|104|71|91|78|76|72|64|0|0|0|0|0|0|0|0|0|0|0|0|0|0|0|0|0|0|1|0|0|0|0|0|0|0|0|0|0|0|0|0|0|0|0|98|82|89	0	0	0	0	0	2.65	0.5	2.78
AFDN	TMF1	10|9	19	9.5	2	0|2|0|3|5|0|5|7|0|5|2|2|0|3|4|5|0|2|2|3|0|2|4|0|3|3|5|0|4|1|0|2|0|0|0|0|0|0|0|0|0|0|0|0|0|0|0|0|0|0|0|0|0|0|0|0|0|0|0|0|0|0|0|0|0|0|0|2|0|0	0.97	0.98	0.97	0.98	0.97	8.75	0.01	2.69
AFDN	PCM1	105|94	199	99.5	2	52|58|51|65|83|40|85|108|35|85|58|48|37|82|82|49|38|55|56|55|32|71|59|57|57|64|63|60|59|65|66|74|0|0|0|0|0|3|2|0|0|0|0|0|0|1|0|0|0|0|0|1|0|0|0|0|0|0|0|0|0|1|0|0|0|0|0|72|46|51	0.01	0.02	0.01	0.02	0.01	3.28	0.41	2.65
AFDN	NOTCH2	19|14	33	16.5	2	0|0|0|2|0|0|0|0|0|0|0|0|0|0|0|0|0|0|0|0|0|0|0|0|0|0|0|0|0|0|0|0|0|0|0|0|0|0|0|0|0|0|0|0|0|0|0|0|0|0|0|0|0|0|0|0|0|0|0|0|0|0|0|0|0|0|0|0|0|0	1	1	1	1	1	165	0	2.65
AFDN	PSMD4	3|5	8	4	2	1|0|0|5|3|3|0|0|1|2|2|2|1|1|2|0|1|1|2|2|3|0|1|1|2|3|0|2|1|4|1|3|0|0|0|0|0|1|1|0|0|0|2|0|0|1|2|0|1|0|0|0|0|0|0|0|1|0|0|1|0|2|3|2|0|0|1|4|0|3	0.67	0.88	0.67	0.88	0.67	3.73	0.04	2.65
AFDN	CLN6	0|2	2	1	2	0|0|0|0|0|1|1|0|0|1|2|1|2|0|0|1|3|3|0|0|1|3|0|2|1|0|0|0|0|0|0|0|0|0|0|0|0|0|0|0|0|0|0|0|0|0|0|0|0|0|0|0|0|0|0|0|0|0|0|0|0|0|0|0|0|0|0|0|0|0	0.4	0.79	0.4	0.79	0.4	3.18	0.22	2.63
AFDN	WDR6	10|8	18	9	2	0|0|0|0|0|0|0|0|0|0|0|0|0|0|0|0|0|0|0|0|0|0|0|0|0|0|0|0|0|0|0|0|0|0|0|0|0|0|0|0|0|0|0|0|0|0|0|0|0|0|0|0|0|0|0|0|0|0|0|0|0|0|0|0|0|0|0|0|0|0	1	1	1	1	1	90	0	2.59
AFDN	SPECC1	2|4	6	3	2	0|0|0|0|0|2|0|0|0|0|0|0|0|0|0|1|0|2|0|0|1|0|0|0|0|2|0|0|0|0|0|0|0|0|0|0|0|0|0|0|0|0|0|0|0|0|0|0|0|0|0|0|0|0|0|0|0|0|0|0|0|0|0|0|0|0|0|0|0|0	0.98	1	0.98	1	0.98	26.25	0	2.57
AFDN	GIGYF2	73|84	157	78.5	2	95|92|78|86|66|61|73|57|69|60|75|58|51|79|74|58|68|87|81|89|61|80|73|77|86|89|71|68|65|68|73|77|0|0|0|2|0|0|0|0|0|1|0|1|0|2|0|0|0|0|0|0|0|0|1|0|0|0|0|0|0|0|0|0|0|0|0|97|95|90	0	0	0	0	0	2.09	0.52	2.56
AFDN	TNRC6C	1|2	3	1.5	2	0|0|0|0|0|0|0|0|0|0|0|0|0|0|0|0|0|0|0|0|0|0|0|0|0|0|0|0|0|0|0|0|0|0|0|0|0|0|0|0|0|0|0|0|0|0|0|0|0|0|0|0|0|0|0|0|0|0|0|0|0|0|0|0|0|0|0|0|0|0	0.49	0.97	0.49	0.97	0.49	15	0.13	2.53
AFDN	MARK3	10|9	19	9.5	2	0|2|3|1|0|1|0|0|0|0|0|1|3|2|0|1|2|1|1|0|1|2|1|2|2|0|1|0|1|0|0|0|0|0|0|0|0|0|0|0|0|0|0|0|0|0|0|0|0|0|0|0|0|0|0|0|0|0|0|0|0|0|0|0|0|0|0|0|2|1	1	1	1	1	1	21.45	0	2.52
AFDN	FAM193A	3|0	3	1.5	2	0|0|1|6|0|2|0|0|0|0|0|0|0|0|0|1|3|2|1|0|1|0|0|0|0|0|1|0|0|1|0|0|0|0|0|0|0|0|0|0|0|0|0|0|0|0|0|0|0|0|0|0|0|0|0|0|0|0|0|0|0|0|0|0|0|0|0|1|0|0	0.46	0.92	0.46	0.92	0.46	5.25	0.19	2.51
AFDN	AMOTL1	2|2	4	2	2	0|0|0|0|0|0|0|0|0|0|0|0|0|0|0|0|0|0|0|0|0|0|0|0|0|0|0|0|0|0|0|0|0|0|0|0|0|0|0|0|0|0|0|0|0|0|0|0|0|0|0|0|0|0|0|0|0|0|0|0|0|0|0|0|0|0|0|0|0|0	0.97	0.97	0.97	0.97	0.97	20	0	2.5
AFDN	EFR3B	6|3	9	4.5	2	0|0|0|0|0|0|0|0|0|0|0|0|0|0|0|0|0|0|0|0|0|0|0|0|0|0|0|0|0|0|0|0|0|0|0|0|0|0|0|0|0|0|0|0|0|0|0|0|0|0|0|0|0|0|0|0|0|0|0|0|0|0|0|0|0|0|0|0|0|0	1	1	1	1	1	45	0	2.5
AFDN	EIF4ENIF1	5|5	10	5	2	3|8|3|9|5|5|3|2|4|5|0|2|4|6|4|3|6|6|3|6|5|4|4|6|9|6|3|4|5|6|5|4|0|0|0|0|0|0|0|0|0|0|0|0|0|0|0|0|0|0|0|0|0|0|0|0|0|0|0|0|0|0|0|0|0|0|0|8|5|10	0.14	0.14	0.14	0.14	0.14	2.05	0.32	2.48
AFDN	PEAK1	10|10	20	10	2	0|0|3|5|3|1|2|3|2|4|3|2|0|2|0|4|1|3|2|1|2|3|2|1|4|1|3|0|4|2|1|1|0|0|0|0|0|0|0|0|0|0|0|0|0|0|0|0|0|0|0|0|0|0|0|0|0|0|0|0|0|0|0|0|0|0|0|1|3|0	0.99	0.99	0.99	0.99	0.99	10.14	0	2.45
AFDN	TRIM25	5|7	12	6	2	7|8|8|7|4|8|3|6|8|7|9|7|6|6|5|7|8|7|5|4|6|10|6|8|6|7|9|6|6|3|7|4|1|0|0|2|0|0|1|1|0|0|3|0|1|2|2|2|3|2|3|2|0|1|0|3|0|2|1|3|0|0|2|1|2|1|2|8|8|6	0.01	0.01	0.01	0.01	0.01	1.54	0.42	2.45
AFDN	JUP	16|11	27	13.5	2	3|2|2|4|1|3|2|4|4|6|3|3|4|4|0|4|4|4|2|2|5|6|4|5|7|2|3|3|4|4|0|2|0|0|0|1|0|0|0|0|0|0|17|15|0|1|0|0|2|1|0|0|0|1|11|3|0|3|0|0|3|7|7|0|0|0|0|3|3|1	0.91	0.96	0.91	0.96	0.91	5.11	0.01	2.44
AFDN	DVL1	4|4	8	4	2	5|0|0|4|8|0|6|6|4|4|4|0|3|0|2|3|0|4|0|0|4|4|0|0|0|0|0|0|3|6|0|7|0|0|0|0|0|0|0|0|0|0|0|0|0|0|0|0|0|0|0|0|0|0|0|0|0|0|0|0|0|0|0|0|0|0|0|3|3|0	0.68	0.68	0.68	0.68	0.68	3.37	0.04	2.44
AFDN	MACF1	28|32	60	30	2	11|15|27|23|32|18|13|22|15|24|11|17|12|22|18|17|15|20|9|9|19|19|16|14|29|15|26|16|14|6|15|10|0|0|0|0|0|0|0|0|0|0|1|0|0|0|0|0|0|0|0|0|0|0|0|0|0|0|0|0|0|0|0|0|0|0|0|20|12|11	0.63	0.79	0.63	0.79	0.63	3.54	0.05	2.43
AFDN	PDAP1	9|11	20	10	2	15|9|10|11|12|10|14|9|11|8|6|11|15|9|9|6|8|12|12|11|9|10|9|12|12|10|12|9|8|13|9|9|0|0|0|0|0|0|0|0|0|0|0|0|0|0|0|0|0|0|0|0|0|0|0|0|0|0|0|0|0|0|0|0|0|0|0|14|11|13	0.01	0.02	0.01	0.02	0.01	1.9	0.41	2.41
AFDN	ATP5MD	1|3	4	2	2	0|0|0|2|1|1|1|1|1|1|2|3|2|3|3|2|3|2|1|2|3|1|2|1|2|0|2|0|0|1|1|0|0|0|0|0|1|0|0|0|0|0|0|0|1|0|1|1|1|1|1|0|1|0|1|1|1|1|0|1|1|1|1|1|0|1|1|0|1|1	0.29	0.58	0.29	0.58	0.29	2.15	0.26	2.4
AFDN	TP53	3|0	3	1.5	2	0|0|0|0|2|0|0|0|0|0|0|0|0|0|0|1|0|0|0|0|0|0|0|0|0|0|1|0|0|0|0|0|1|0|0|0|0|2|0|2|0|1|0|1|0|0|0|0|0|0|0|0|0|0|0|0|0|0|0|0|0|0|0|0|0|0|0|0|0|0	0.49	0.98	0.49	0.98	0.49	9.55	0.13	2.39
AFDN	EFNB1	5|3	8	4	2	0|0|0|0|0|0|0|0|0|0|0|0|0|0|0|0|0|0|0|0|0|0|0|0|0|0|0|0|0|0|0|0|0|0|0|0|1|0|0|0|0|0|1|0|2|1|3|3|0|0|0|2|0|0|0|0|0|0|0|0|0|0|2|1|0|0|0|0|0|0	0.97	0.99	0.97	0.99	0.97	17.5	0.01	2.33
AFDN	NUMB	10|8	18	9	2	0|0|0|4|2|0|0|0|0|2|0|0|1|0|0|0|0|1|0|1|3|0|3|0|4|0|3|0|0|3|0|0|0|0|0|0|0|0|0|0|0|0|0|0|0|0|0|0|0|0|0|0|0|0|0|0|0|0|0|0|0|0|0|0|0|0|0|0|0|0	1	1	1	1	1	23.33	0	2.32
AFDN	LIMD1	5|4	9	4.5	2	2|4|3|1|3|2|1|2|3|0|3|0|1|3|3|2|3|3|1|2|3|3|1|3|3|1|2|1|0|3|0|3|0|0|0|0|1|0|0|0|0|0|0|0|0|1|0|0|1|0|0|0|0|0|0|0|1|1|0|0|0|1|1|0|0|0|0|2|3|4	0.76	0.85	0.76	0.85	0.76	3.89	0.03	2.3
AFDN	NCK1	6|5	11	5.5	2	8|9|8|6|3|7|0|2|8|3|0|4|4|6|5|2|6|7|6|3|5|4|6|7|7|0|10|8|4|8|3|5|0|0|0|0|0|0|0|0|0|0|0|0|0|0|0|0|0|0|0|0|0|0|0|0|0|0|0|0|0|0|0|0|0|0|0|6|10|15	0.11	0.16	0.11	0.16	0.11	1.97	0.33	2.27
AFDN	FAM129B	4|5	9	4.5	2	0|3|0|1|1|0|0|0|3|0|0|3|0|0|0|1|0|2|0|0|0|0|0|2|1|0|1|2|1|2|0|0|0|0|0|0|0|0|0|0|0|0|0|0|0|0|0|0|0|0|0|0|0|0|0|0|0|0|0|0|0|0|0|0|0|0|0|2|0|0	0.97	0.98	0.97	0.98	0.97	12.6	0.01	2.24
AFDN	EPB41L2	94|86	180	90	2	63|65|55|80|49|69|54|54|72|60|53|51|54|72|51|54|61|62|55|66|63|57|62|69|68|65|61|76|48|63|50|54|0|0|0|0|0|0|0|0|0|0|0|0|0|0|0|0|0|0|0|0|0|0|0|0|0|0|0|0|0|1|0|0|0|0|0|52|67|73	0	0	0	0	0	2.96	0.46	2.23
AFDN	EGFR	2|3	5	2.5	2	0|0|0|0|0|0|0|0|0|0|0|0|1|0|0|0|0|0|0|0|0|0|1|0|0|0|0|0|0|0|0|0|0|0|0|0|0|0|0|0|0|0|0|0|0|0|0|0|0|0|0|0|0|0|0|0|0|0|0|0|0|0|0|0|0|0|0|0|0|0	0.98	1	0.98	1	0.98	25	0	2.22
AFDN	DEPDC1B	24|24	48	24	2	12|7|8|5|9|9|8|7|11|7|7|7|8|7|7|7|9|9|4|9|11|6|8|9|7|6|9|6|12|13|10|11|0|0|0|0|0|0|0|0|0|0|0|0|0|0|0|0|0|0|0|0|0|0|0|0|0|0|0|0|0|0|0|0|0|0|0|10|5|5	0.98	0.98	0.98	0.98	0.98	5.89	0	2.22
AFDN	TNRC6A	11|11	22	11	2	0|3|1|3|2|0|2|2|1|1|3|1|2|2|5|1|4|1|0|3|6|3|0|5|6|5|4|0|3|4|0|2|0|0|0|2|1|0|1|0|0|0|1|2|1|0|0|0|0|0|0|1|0|0|0|0|0|0|0|0|0|0|1|1|0|0|0|3|3|2	0.99	0.99	0.99	0.99	0.99	8.19	0	2.15
AFDN	YTHDC2	13|12	25	12.5	2	10|20|19|19|19|13|10|11|23|15|13|15|21|18|14|17|11|20|16|13|13|15|16|18|20|15|17|19|8|18|11|13|0|0|0|0|0|0|0|0|0|0|0|0|0|0|0|0|0|0|0|0|0|0|0|0|0|0|0|0|0|0|0|0|0|0|0|18|20|23	0	0	0	0	0	1.56	0.47	2.15
AFDN	EIF3C	7|5	12	6	2	9|4|4|5|9|5|4|8|4|4|9|8|7|8|6|9|8|9|5|4|10|6|8|6|9|6|10|8|9|13|6|5|0|0|0|0|0|0|0|0|0|0|0|0|0|0|0|0|0|0|0|0|0|0|0|0|0|0|0|0|0|0|0|0|0|0|0|7|8|2	0.04	0.06	0.04	0.06	0.04	1.74	0.37	2.15
AFDN	DTNA	3|2	5	2.5	2	0|0|0|1|0|0|2|0|0|4|0|1|0|1|1|1|0|1|0|0|1|0|1|0|0|0|0|0|0|0|0|0|0|0|0|0|0|0|0|0|0|0|0|0|0|0|0|0|0|0|0|0|0|0|0|0|0|0|0|0|0|0|0|0|0|0|0|0|0|0	0.91	0.95	0.91	0.95	0.91	12.5	0.01	2.1
AFDN	FLOT2	9|6	15	7.5	2	0|0|0|0|0|0|0|0|0|0|1|0|0|0|0|0|0|0|0|0|0|0|0|0|0|0|0|0|0|0|0|0|0|0|0|0|0|0|0|0|0|0|0|0|0|0|0|0|0|0|0|0|0|0|0|0|0|0|0|0|0|0|0|0|0|0|0|0|0|0	1	1	1	1	1	75	0	2.04
AFDN	EIF4A3	5|3	8	4	2	3|0|0|2|5|0|5|3|0|5|7|5|6|3|0|5|5|6|0|0|4|6|6|0|4|0|4|0|4|0|0|0|0|0|1|0|1|0|0|0|0|2|0|3|8|4|2|4|6|0|0|7|3|3|2|3|4|1|5|4|4|4|14|8|0|0|4|4|0|0	0.03	0.07	0.03	0.07	0.03	1.48	0.38	2.01
