# Supplementary material for: Proximity proteomics identifies PAK4 as a component of Afadin–Nectin junctions
Source: Nat Commun. 2021 Sep 7;12:5315. doi: 10.1038/s41467-021-25011-w (PMC8423818; doi:10.1038/s41467-021-25011-w)
Supplement: Supplementary file 6 — Supplementary Data 3 [file 41467_2021_25011_MOESM6_ESM.xlsx]

## Sheet: Sheet1
Changes in phospho-peptide level with addition of Frax597 or PF3758309 in U2OS cells
IS721 (Fwd 1): PF3758309 Control (H) + PF3758309 Treated (L)
IS722 (Fwd 1): Frax597 Control (H) + Frax597 Treated (L)
IS863 (Fwd 2): PF3758309 Control (H) + PF3758309 Treated (L)
IS864 (Fwd 2): Frax597 Control (H) + Frax597 Treated (L)
IS865 (Rev): PF3758309 Control (L) + PF3758309 Treated (H)
IS866 (Rev): Frax597 Control (L) + Frax597 Treated (H)
Quantification software: MaxQuant v1.5.0.30
Instrument: Q-exactive Plus
Search parameters: precursor tolerance - 4.5 ppm, MS/MS tolerance - 20 ppm
Modifications: Acetyl (Protein N-term), Oxidation (M), Arginine-13C615N4 (R-full), Lysine-13C615N2 (K-full), phospho(STY)										Blue = > greated than 2 fold inhibition
Database: HUMAN.fasta (Apr 2019)
Min. Ratio Count: 1
Proteins	Positions within proteins	Protein names	Gene names	Number of Phospho (STY)	Amino acid	Sequence window	Phospho (STY) Probabilities	Position in peptide	Gene names	Ratio H/L normalized Frax597 Expt 1	Ratio H/L normalized Frax597 Expt 2	Ratio H/L normalized Frax597 Expt 3	Average ratio Frax597/C	Peptide H/L count Frax597	SEM		Ratio H/L normalized PF3758309 Expt 1	Ratio H/L normalized PF3758309 Expt 2	Ratio H/L normalized PF3758309 Expt 3	Average ratio PF3758309 /C	Peptide H/L count PF3758309	SEM
O96013	181	Serine/threonine-protein kinase PAK 4	PAK4	1	S	GSGGPQESSRDKRPLSGPDVGTPQPAGLASG	RPLS(1)GPDVGTPQPAGLASGAK	4	PAK4	1.2093	1.0141	1.23507	1.15282	5	0.0697597			1.3189	1.54828	1.43359	4	0.114688
O96013;O96013-4;O96013-2;O96013-3;M0R1R1	474;384;309;321;32	Serine/threonine-protein kinase PAK 4	PAK4	1	S	FGFCAQVSKEVPRRKSLVGTPYWMAPELISR	S(1)LVGTPYWMAPELISR	1	PAK4	0.90561	1.0685	0.910996	0.961702	5	0.0534217		1.1635	0.97416	0.905469	1.01438	7	0.0771535
O96013	207	Serine/threonine-protein kinase PAK 4	PAK4	1	T	GLASGAKLAAGRPFNTYPRADTDHPSRGAQG	LAAGRPFNT(1)YPR	9	PAK4	0.89272	1.1091	0.943218	0.981679	6	0.0653568		1.0281	0.92252	0.782779	0.911133	6	0.0710466
O96013;O96013-4;O96013-2;M0R2X4	99;99;99;99	Serine/threonine-protein kinase PAK 4	PAK4	2	S	LLLDEFENMSVTRSNSLRRDSPPPPARARQE	S(0.081)NS(0.92)LRRDS(0.999)PPPPAR	3	PAK4	0.89242	0.75458	0.761441	0.802814	3	0.044847		0.47216	0.37164	0.425387	0.423062	3	0.0290409
Q13177	141	Serine/threonine-protein kinase PAK 2;PAK-2p27;PAK-2p34	PAK2	1;2	S	VLKFYDSNTVKQKYLSFTPPEKDGFPSGTPA	YLS(1)FT(1)PPEK	3	PAK2	7.0219	2.2031	5.61199	4.94566	4	1.43041		2.8799	7.6263	5.25265	5.25295	4	1.37017
Q13177	152	Serine/threonine-protein kinase PAK 2;PAK-2p27;PAK-2p34	PAK2	1;2	S	QKYLSFTPPEKDGFPSGTPALNAKGTEAPAV	DGFPS(0.81)GT(0.19)PALNAK	5	PAK2	0.76227	2.266	6.24337	3.09055	3	1.63509			2.6547	2.50727	2.58099	2	0.0737145
Q13177	197	Serine/threonine-protein kinase PAK 2;PAK-2p27;PAK-2p34	PAK2	1	S	VIAPRPDHTKSIYTRSVIDPVPAPVGDSHVD	S(1)VIDPVPAPVGDSHVDGAAK	1	PAK2	1.4959	1.0316	2.22836	1.58529	3	0.348355		2.0808	3.0982	2.49314	2.55738	3	0.295449
Q13177	143	Serine/threonine-protein kinase PAK 2;PAK-2p27;PAK-2p34	PAK2	1;2	T	KFYDSNTVKQKYLSFTPPEKDGFPSGTPALN	YLS(1)FT(1)PPEK	5	PAK2		1.12	2.27097	1.69549	2	0.575486			1.664		1.664	1
Q92934	75	Bcl2 antagonist of cell death	BAD	1	S	HHGGAGAVEIRSRHSSYPAGTEDDEGMGEEP	HS(0.126)S(0.874)YPAGTEDDEGMGEEPSPFR	3	BAD		1.1525	1.5157	1.3341	2	0.181601			2.6421	3.00156	2.82183	2	0.17973
Q92934;F5H3B1;F5H1R6	97;12;12	Bcl2 antagonist of cell death	BAD	1	S	DDEGMGEEPSPFRGRSRSAPPNLWAAQRYGR	S(0.669)RS(0.331)APPNLWAAQR	1	BAD	0.72135	1.1436	1.00596	0.956968	3	0.12433		1.2833	1.3226	1.82678	1.47756	4	0.17498
Q92934;F5H3B1;F5H1R6	99;14;14	Bcl2 antagonist of cell death	BAD	1	S	EGMGEEPSPFRGRSRSAPPNLWAAQRYGREL	S(1)APPNLWAAQR	1	BAD		1.1172	1.22781	1.1725	2	0.0553037		1.2833	1.0026	1.79327	1.35972	4	0.231424
Q92934;F5H3B1;F5H1R6	118;33;33	Bcl2 antagonist of cell death	BAD	1	S	NLWAAQRYGRELRRMSDEFVDSFKKGLPRPK	RMS(1)DEFVDSFKK	3	BAD	0.99632	1.2307	0.87581	1.03428	6	0.104191		1.0137	1.0672	1.02211	1.03434	5	0.0166103
B4DGU4;P35222	545;552	Catenin beta-1	CTNNB1	1	S	VQLLVRAHQDTQRRTSMGGTQQQFVEGVRME	RT(0.01)S(0.99)MGGTQQQFVEGVR	3	CTNNB1		1.5142	0.83091	1.17255	4	0.341645		1.3559	1.3957	1.10522	1.28561	5	0.0909233
O15084-2;O15084;O15084-4;O15084-1	836;990;1020;1023	Serine/threonine-protein phosphatase 6 regulatory ankyrin repeat subunit A	ANKRD28	1	S	CLALILATMMPVSSSSPLSSLTFNAINRYTN	DVADCLALILATMMPVS(0.001)S(0.003)S(0.052)S(0.934)PLS(0.009)S(0.002)LTFNAINR	20	ANKRD28		1.2539	1.02206	1.13798	2	0.115922			1.9472	1.74331	1.84526	3	0.101943
O15085;O15085-2	271;311	Rho guanine nucleotide exchange factor 11	ARHGEF11	1	S	PVIMARVAQHHRRQGSDAAVPSTGDQGVDQS	QGS(1)DAAVPSTGDQGVDQSPK	3	ARHGEF11		1.1547		1.1547	1				2.3306	1.99657	2.16358	3	0.167017
O15085;O15085-2	254;294	Rho guanine nucleotide exchange factor 11	ARHGEF11	2;3	T	NRNSVLSDPGLDSPRTSPVIMARVAQHHRRQ	NSVLS(1)DPGLDS(0.97)PRT(0.737)S(0.292)PVIMAR	14	ARHGEF11	0.83622	2.1277		1.48196	2	0.64574		0.87437	3.8591	0.729714	1.82106	3	1.01987
O15085;O15085-2	1292;1332	Rho guanine nucleotide exchange factor 11	ARHGEF11	1	T	QEDMGLCSLEHLPPRTRNSGIWESPELDRNL	T(0.704)RNS(0.296)GIWESPELDR	1	ARHGEF11		1.187	0.501706	0.844353	2	0.342647		1.1471	1.7659	0.967212	1.2934	3	0.241888
O15085;O15085-2	251;291	Rho guanine nucleotide exchange factor 11	ARHGEF11	2;3	S	SLMNRNSVLSDPGLDSPRTSPVIMARVAQHH	NSVLSDPGLDS(0.999)PRT(0.234)S(0.766)PVIMAR	11	ARHGEF11	0.83622	0.93568	0.751202	0.841034	3	0.0533086		0.87437	0.86172	0.729714	0.821935	3	0.0462547
O15085;O15085-2	633;673	Rho guanine nucleotide exchange factor 11	ARHGEF11	1	S	REEMKRSRKAENVPRSRSDVDMDAAAEATRL	S(0.5)RS(0.5)DVDMDAAAEATR	1	ARHGEF11					0				0.67593	0.442674	0.559302	3	0.116628
O15085;O15085-2	635;675	Rho guanine nucleotide exchange factor 11	ARHGEF11	1	S	EMKRSRKAENVPRSRSDVDMDAAAEATRLHQ	S(0.024)RS(0.976)DVDMDAAAEATR	3	ARHGEF11					0				0.70648	0.40715	0.556815	2	0.149665
Q92974-3;Q92974-2;Q92974;V9GYM8;V9GYF0	858;885;886;931;153	Rho guanine nucleotide exchange factor 2	ARHGEF2	1	S	AEAPWARRPVDPRRRSLPAGDALYLSFNPPQ	S(83.34)LPAGDALY(-83.34)LS(-89.97)FNPPQPS(-108.65)R	1	ARHGEF2	1.0624	1.6296	2.49	1.72733	5	0.415		0.89623	1.6055	1.61	1.37058	6	0.237177
Q92974-3;Q92974-2;Q92974;V9GYM8;V9GYF5;V9GYG5;V9GZ14	147;174;174;219;166;147;147	Rho guanine nucleotide exchange factor 2	ARHGEF2	1;2	S	FNDESPLGLRRILSQSTDSLNMRNRTLSVES	ILSQS(0.979)T(0.021)DSLNMR	5	ARHGEF2	1.3519	1.6124	0.95813	1.30748	3	0.190173		10.503	8.744	4.74969	7.9989	4	1.70211
Q13085;Q13085-4;A0A0C4DGT1;Q13085-2	80	Acetyl-CoA carboxylase 1;Biotin carboxylase	ACACA	1	S	SSLQDGLALHIRSSMSGLHLVKQGRDRKKID	SSMS(1)GLHLVK	4	ACACA	1.11	1.54	0.76	1.14	4	0.225561			12.83	9.82	11.33	4	1.505
B4DWA1;Q9UQB8-3;Q9UQB8-5;Q9UQB8-4;Q9UQB8-2;Q9UQB8;I3L4C2;Q9UQB8-6;I3L0Y9;I3L3C6	366	Brain-specific angiogenesis inhibitor 1-associated protein 2	BAIAP2	1	S	NSYATTENKTLPRSSSMAAGLERNGRMRVKA	SSS(1)MAAGLER	3	BAIAP2	1.31	1.13	1	1.15	1	0.0898765		3.38	3.49	2.2	3.02	1	0.41289
Q96PX6	347	Coiled-coil domain-containing protein 85A	CCDC85A	1	S	SGGSPEHLQKHALGGSLEHLPRARGTSPEHL	HALGGS(1)LEHLPR	6	CCDC85A		1.0758	0.775675	0.925737	2	0.150063			3.1841	1.48234	2.33322	2	0.850881
A6NKD9	246	Coiled-coil domain-containing protein 85C	CCDC85C	1	S	GPHKAPDGKAGATRRSLDDLSAPPHHRSIPN	S(1)LDDLSAPPHHR	1	CCDC85C	1.3794	0.87452		1.12696	2	0.25244			1.5789	2.32035	1.94962	2	0.370724
Q3V6T2-5;Q3V6T2-4;Q3V6T2-2;Q3V6T2-3;Q3V6T2;H0Y470;H7C2C6;H0Y7U8;H0Y7K3	1701;1673;1674;1701;1702;719;877;655;205	Girdin	CCDC88A	1	S	LEESNKLTSVQIKSSSQENLLDEVMKSLSVS	SSS(1)QENLLDEVMK	3	CCDC88A		1.0248	0.842815	0.933808	2	0.0909925		8.9359	7.702	10.0047	8.88087	3	0.665302
Q9P2M7;Q9P2M7-2;A6PVU7;A2A3M4	149;149;155;155	Cingulin	CGN	1	S	SLAGPGPVDPSNRSNSMLELAPKVASPGSTI	SNS(1)MLELAPK	3	CGN	1.646	0.93072	1.09765	1.22479	5	0.216048			6.1096	3.27643	4.69302	3	1.41658
O60716-5;C9JZR2;O60716-3;O60716-2;O60716;O60716-8;O60716-7;O60716-6;O60716-4;O60716-13;O60716-11;O60716-10;O60716-9;O60716-21;O60716-19;O60716-16;O60716-18;O60716-15;O60716-17;O60716-14;O60716-12;O60716-24;O60716-23;O60716-22;O60716-20	320;320;320;320;320;320;320;320;320;266;266;266;266;219;219;266;219;266;219;266;266;219;219;219;219	Catenin delta-1	CTNND1	1	S	ARRTGTPSDPRRRLRSYEDMIGEEVPSDQYY	S(0.999)Y(0.001)EDMIGEEVPSDQYYWAPLAQHER	1	CTNND1	0.15293	1.5618	1.71394	1.14289	4	0.496925				8.15528	8.15528	4
O60716-5;C9JZR2;O60716-3;O60716-2;O60716;O60716-8;O60716-7;O60716-6;O60716-4;O60716-13;O60716-11;O60716-10;O60716-9;O60716-21;O60716-19;O60716-16;O60716-18;O60716-15;O60716-17;O60716-14;O60716-12;O60716-24;O60716-23;O60716-22;O60716-20;O60716-29;O60716-27;O60716-26;O60716-25;O60716-32;O60716-31;O60716-30;O60716-28;E9PKY0	346;346;346;346;346;346;346;346;346;292;292;292;292;245;245;292;245;292;245;292;292;245;245;245;245;23;23;23;23;23;23;23;23;23	Catenin delta-1	CTNND1	1;2;3	S	SDQYYWAPLAQHERGSLASLDSLRKGGPPPP	GS(1)LAS(1)LDS(1)LRK	2	CTNND1		1.4351	0.905879	1.17049	3	0.26461			7.2041		7.2041	1
O60716-5;C9JZR2;O60716-3;O60716-2;O60716;O60716-8;O60716-7;O60716-6;O60716-4;O60716-13;O60716-11;O60716-10;O60716-9;O60716-21;O60716-19;O60716-16;O60716-18;O60716-15;O60716-17;O60716-14;O60716-12;O60716-24;O60716-23;O60716-22;O60716-20;O60716-29;O60716-27;O60716-26;O60716-25;O60716-32;O60716-31;O60716-30;O60716-28;E9PKY0	349;349;349;349;349;349;349;349;349;295;295;295;295;248;248;295;248;295;248;295;295;248;248;248;248;26;26;26;26;26;26;26;26;26	Catenin delta-1	CTNND1	1;2;3	S	YYWAPLAQHERGSLASLDSLRKGGPPPPNWR	GS(1)LAS(1)LDS(1)LRK	5	CTNND1	1.2067	1.1625	0.81706	1.06209	6	0.123176		6.5697	4.5717	3.83142	4.99094	4	0.817796
O60716-5;C9JZR2;O60716-3;O60716-2;O60716;O60716-8;O60716-7;O60716-6;O60716-4;O60716-13;O60716-11;O60716-10;O60716-9;O60716-21;O60716-19;O60716-16;O60716-18;O60716-15;O60716-17;O60716-14;O60716-12;O60716-24;O60716-23;O60716-22;O60716-20;E9PRE2	252;252;252;252;252;252;252;252;252;198;198;198;198;151;151;198;151;198;151;198;198;151;151;151;151;174	Catenin delta-1	CTNND1	1	S	IEERYRPSMEGYRAPSRQDVYGPQPQVRVGG	APS(1)RQDVYGPQPQVR	3	CTNND1	1.445	1.1519	0.938967	1.17862	4	0.146689		4.5513	2.7653	3.06918	3.46193	5	0.551705
Q8TDM6-4;Q8TDM6;A0A0J9YYG8;Q8TDM6-2;A0A0A0MSL1;Q8TDM6-5	1153;1263;282;923;224;18	Disks large homolog 5	DLG5	1	S	ATHGSNSLPSSARLGSSSNLQFKAERIKIPS	LGS(0.998)S(0.002)SNLQFK	3	DLG5	1.3103	1.2095	0.870171	1.12999	3	0.133129		5.3738	5.5419	3.46464	4.79345	3	0.666172
Q96RT1-7;Q96RT1-6;Q96RT1-4;Q96RT1-5;Q96RT1-3;Q96RT1-9;Q96RT1-2;Q96RT1;Q96RT1-8;H0YA04	1158;1158;1158;1158;1158;1154;1158;1158;1158;54	Protein LAP2	ERBB2IP	1	S	QSARPSINEIPERTMSVSDFNYSRTSPSKRP	TMS(1)VSDFNYSR	3	ERBB2IP	0.41992	1.6875	0.885112	0.997511	3	0.370209			5.8235	3.2817	4.5526	3	1.2709
Q96RT1-7;Q96RT1-6;Q96RT1-4;Q96RT1-5;Q96RT1-3;Q96RT1-9;Q96RT1-2;Q96RT1;Q96RT1-8	917;917;917;917;917;913;917;917;917	Protein LAP2	ERBB2IP	1	T	TSAVDGKNIVRSKSATLLYDQPLQVFTGSSS	S(0.456)AT(0.544)LLYDQPLQVFTGSSSSSDLISGTK	3	ERBB2IP					0				2.185	4.56579	3.3754	3	1.1904
Q96RT1-7;Q96RT1-6;Q96RT1-4;Q96RT1-5;Q96RT1-3;Q96RT1-9;Q96RT1-2;Q96RT1;Q96RT1-8;H0YA04	1133;1133;1133;1133;1133;1129;1133;1133;1133;29	Protein LAP2	ERBB2IP	1	S	PMMPGSQRPLSARTYSIDGPNASRPQSARPS	T(0.001)YS(0.999)IDGPNASRPQSARPSINEIPER	3	ERBB2IP		1.0888	1.31555	1.20217	3	0.113374			1.7101	3.49406	2.60208	2	0.89198
Q63ZY3-3;Q63ZY3;Q63ZY3-2	540;540;548	KN motif and ankyrin repeat domain-containing protein 2	KANK2	1	S	DSTENEAPEPRERVPSVAEAPQLRPAGTAAA	ERVPS(1)VAEAPQLRPAGTAAAK	5	KANK2		1.5434	1.69056	1.61698	4	0.07358			5.3016	4.24953	4.77557	4	0.526034
Q63ZY3-3;Q63ZY3;Q63ZY3-2	172;172;172	KN motif and ankyrin repeat domain-containing protein 2	KANK2	1;2	S	ASLVGVGLPPPTPRSSGLSTPVPPSAGHLAH	S(0.458)S(0.542)GLS(0.059)T(0.941)PVPPSAGHLAHVR	2	KANK2	1.0124	1.0551	0.933271	1.00026	4	0.0356892		1.6558	1.8878	1.25658	1.60006	4	0.184336
Q63ZY3-3;Q63ZY3;Q63ZY3-2	176;176;176	KN motif and ankyrin repeat domain-containing protein 2	KANK2	1;2	T	GVGLPPPTPRSSGLSTPVPPSAGHLAHVREQ	S(0.46)S(0.54)GLS(0.017)T(0.983)PVPPSAGHLAHVR	6	KANK2	1.0124	0.9512	0.9298	0.964467	4	0.02475		1.6558	1.4203	1.05185	1.37598	4	0.175749
Q63ZY3-3;Q63ZY3;Q63ZY3-2;K7EL48;K7ES05	19;19;19;19;19	KN motif and ankyrin repeat domain-containing protein 2	KANK2	1;2	S	VLHVPAPFPGTPGPASPPAFPAKDPDPPYSV	AQVLHVPAPFPGT(1)PGPAS(1)PPAFPAK	18	KANK2	0.43629	0.78598	1.73834	0.986871	3	0.389061		0.62878	0.8761	1.85347	1.11945	5	0.373888
Q63ZY3-3;Q63ZY3;Q63ZY3-2;K7ERU2	375;375;375;98	KN motif and ankyrin repeat domain-containing protein 2	KANK2	1	S	YGTGLRALAMPGRPESPPVFRSQEVVETMCP	ALAMPGRPES(1)PPVFR	10	KANK2		0.82549	1.23894	1.03222	4	0.206726		0.89681	0.70996	1.04766	0.884809	7	0.0976695
Q63ZY3-3;Q63ZY3;Q63ZY3-2;K7EL48;K7ES05	14;14;14;14;14	KN motif and ankyrin repeat domain-containing protein 2	KANK2	1;2	T	__MAQVLHVPAPFPGTPGPASPPAFPAKDPD	AQVLHVPAPFPGT(1)PGPAS(1)PPAFPAK	13	KANK2	0.43629	0.39794	1.62033	0.818185	3	0.401223		0.97905	0.45087	1.14331	0.857745	3	0.208891
Q5W0G0;Q5W0F9;Q96J84-3;B4DN67;Q96J84;Q96J84-2	374;396;457;460;560;576	Kin of IRRE-like protein 1	KIRREL	1;2	S	REPLTMHSDREDDTASVSTATRVMKAIYSSF	VETVNREPLTMHSDREDDT(0.002)AS(0.991)VS(0.004)T(0.001)AT(0.002)R	21	KIRREL		0.55734	0.959049	0.758194	2	0.200854		0.84698	0.8716		0.85929	2	0.01231
Q9NSK0-5;Q9NSK0;Q9NSK0-3	590	Kinesin light chain 4	KLC4	1	S	GTEPRPSSSNMKRAASLNYLNQPSAAPLQVS	AAS(1)LNYLNQPSAAPLQVSR	3	KLC4	1.12	1.13	1	1.08	11	0.0417665		2.84	3.47	2.62	2.98	9	0.254711
Q9UPQ0-9;Q9UPQ0-8;E7EPK0;Q9UPQ0-6;E9PDJ9;H0Y8P3;Q9UPQ0-10;Q9UPQ0-5;Q9UPQ0-4;Q9UPQ0-3;G5EA03	590;597;597;602;590;591;756;610;769;1141;1141	LIM and calponin homology domains-containing protein 1	LIMCH1	1	S	LPNLNSQVDSPSSEKSPVMTPFKFWAWDPEE	S(1)PVMTPFK	1	LIMCH1		1.2469	1.17118	1.20904	2	0.0378602			4.0774	3.49491	3.78616	2	0.291243
A8MQ02;P55196;J3KN01;P55196-5;P55196-3;P55196-1;P55196-2;P55196-6;Q5TIG5	1132;1173;1180;1172;1156;1156;1157;1173;1173	Afadin	MLLT4	2	S	PGDDRLMKNRADHRSSPNVANQPPSPGGKSA	S(0.409)S(0.591)PNVANQPPS(1)PGGK	2	MLLT4	0.96946	0.71008	0.995421	0.891654	5	0.0910956		2.687		0.970403	1.8287	3	0.858299
A8MQ02;P55196;J3KN01;P55196-5;P55196-3;P55196-1;P55196-2;P55196-6;Q5TIG5	1066;1107;1114;1106;1090;1090;1091;1107;1107	Afadin	MLLT4	1	S	QGAIYHGLATLLNQPSPMMQRISDRRGSGKP	QGAIYHGLATLLNQPS(1)PMMQR	16	MLLT4		1.0784	0.706115	0.892257	2	0.186143		1.4081		1.05286	1.23048	3	0.177618
A8MQ02;P55196;J3KN01;P55196-5;P55196-3;P55196-1;P55196-2;P55196-6;Q5TIG5	1042;1083;1090;1082;1066;1066;1067;1083;1083	Afadin	MLLT4	1	S	GLSQERAAELMTRTSSVVTLEVAKQGAIYHG	TSS(1)VVTLEVAK	3	MLLT4	0.78564	1.4833		1.13447	2	0.34883		0.93287	1.2872	0.955384	1.05848	3	0.114542
A8MQ02;P55196;J3KN01;P55196-5;P55196-3;H0Y8L4;H0Y8U8;H0Y948	1736;1779;1786;1789;1698;268;79;146	Afadin	MLLT4	1	S	CRDAKEKRSKSQDADSPGSSGAPENLTFKER	SQDADS(1)PGSSGAPENLTFK	6	MLLT4	0.94902	0.97286	0.947508	0.956463	4	0.00821027		1.0984	0.86949	1.08613	1.01801	3	0.0743428
A8MQ02;P55196;J3KN01;P55196-5;P55196-3;P55196-1;P55196-2;P55196-6;Q5TIG5	1141;1182;1189;1181;1165;1165;1166;1182;1182	Afadin	MLLT4	1;2	S	RADHRSSPNVANQPPSPGGKSAYASGTTAKI	S(0.409)S(0.591)PNVANQPPS(1)PGGK	11	MLLT4	0.96946	1.0841	1.4454	1.16632	3	0.143411		0.63409	0.77086	1.29251	0.899152	3	0.200601
A8MQ02;P55196;J3KN01;P55196-5;P55196-3;P55196-1;P55196-2;P55196-6;Q5TIG5	1191;1232;1239;1231;1215;1215;1216;1232;1232	Afadin	MLLT4	1	T	EAYPIPTQTYTREYFTFPASKSQDRMAPPQN	EYFT(1)FPASK	4	MLLT4		1.0857	0.793525	0.939612	2	0.146088		1.0125	0.97201	0.68055	0.888353	3	0.104557
G3V3Z8;P49757-3;P49757;P49757-4;P49757-2;P49757-9;P49757-6;P49757-5;P49757-8;P49757-7	294;427;438;379;390;136;281;292;232;243	Protein numb homolog	NUMB	1	S	AASPGLFQAGHRRTPSEADRWLEEVSKSVRA	T(0.001)PS(0.999)EADRWLEEVSK	3	NUMB		1.1887	0.896459	1.04258	4	0.146121			5.9445	3.68039	4.81245	3	1.13205
A0A0J9YVR0;Q8IZ21;Q8IZ21-3;Q8IZ21-2	126;118;102;128	Phosphatase and actin regulator 4	PHACTR4	1;2	S	LKNGHTTPIGNARSSSPVQVEEEPVRLASLR	SSS(1)PVQVEEEPVR	3	PHACTR4	0.38236	1.0808	0.69847	0.720543	3	0.201924		0.25975	1.0254	0.893895	0.726348	3	0.236368
Q8IZ21;Q8IZ21-3;Q8IZ21-2	590;574;600	Phosphatase and actin regulator 4	PHACTR4	1	S	NEIRHQIGNTLIRRLSQRPTPEELEQRNILQ	RLS(1)QRPTPEELEQR	3	PHACTR4		1.1275	1.11684	1.12217	2	0.00532788		0.50238	0.54268	0.488186	0.511082	3	0.0163217
Q86UU1-3;Q86UU1-2;Q86UU1	430;430;430	Pleckstrin homology-like domain family B member 1	PHLDB1	1	S	VLTTSPSRQLVGRTFSDGLATRTLQPPESPR	TFS(1)DGLATR	3	PHLDB1	0.6481	1.0554	0.533362	0.745621	3	0.158392		1.4594	5.3611	2.83954	3.22001	3	1.14228
E9PFQ4;Q86SQ0-2;Q86SQ0-3;Q86SQ0;G5E9V3;E9PDY7	157;157;184;157;157;157	Pleckstrin homology-like domain family B member 2	PHLDB2	1	S	LSEKPPYSKYSSRHKSHDNVYSLGGLEGRKA	S(1)HDNVYSLGGLEGR	1	PHLDB2		1.0057	1.16016	1.08293	7	0.0772301			6.5165	4.40218	5.45934	5	1.05716
E9PFQ4;Q86SQ0-2;Q86SQ0-3;Q86SQ0;E9PGF6	937;937;964;980;471	Pleckstrin homology-like domain family B member 2	PHLDB2	1	S	SEGHRQKSEFYNRTASESNVYLNSFHYPDHS	TAS(1)ESNVYLNSFHYPDHSYK	3	PHLDB2		1.1605	0.894534	1.02752	2	0.132983			4.2457	6.55437	5.40003	3	1.15433
O60664-3;O60664;K7ER39;O60664-4	31;31;52;31	Perilipin-3	PLIN3	1	S	VEEPVQQPSVVDRVASMPLISSTCDMVSAAY	VAS(1)MPLISSTCDMVSAAYASTK	3	PLIN3		1.3209	1.124	1.22245	4	0.0984502			4.41	9.47329	6.94164	4	2.53164
Q13136-2;Q13136;H0YDW2;H0YD72	763;763;206;156	Liprin-alpha-1	PPFIA1	1	S	ALRLDRLHKGALHTVSHEDIRDIRNSTGSQD	GALHT(0.026)VS(0.974)HEDIRDIR	7	PPFIA1	1.165	0.75307	0.843597	0.920556	5	0.124985		3.3403	3.9625	2.62158	3.30813	3	0.387426
Q86W92-4;Q86W92;Q86W92-3;F5GZP6	509;540;387;371	Liprin-beta-1	PPFIBP1	1	S	FGRGFFKIKSNKRTASAPNLAETEKETAEHL	RT(0.057)AS(0.943)APNLAETEK	4	PPFIBP1		1.2441		1.2441	1				5.4349	5.1398	5.28735	3	0.147549
Q86W92-4;Q86W92;Q86W92-3;F5GZP6;Q86W92-2	570;601;448;432;595	Liprin-beta-1	PPFIBP1	1	S	SRGIMKLFGKLRRSQSTTFNPDDMSEPEFKR	SQS(0.999)T(0.001)TFNPDDMSEPEFK	3	PPFIBP1		0.98544	0.780396	0.882918	2	0.102522		5.2076	3.9411	3.97567	4.37479	4	0.416525
Q86W92-4;Q86W92;F5H6Q7;F5H0E0;F5H495;Q86W92-5;A0A0A0MTP2;Q86W92-2	40;40;40;40;53;40;40;40	Liprin-beta-1	PPFIBP1	1;2	S	ALEYSNGIFDCQSPTSPFMGSLRALHLVEDL	ALEYSNGIFDCQS(1)PT(0.012)S(0.988)PFMGSLR	16	PPFIBP1	0.25685	1.788	0.908513	0.984454	3	0.443633			4.7627	2.2518	3.50725	3	1.25545
Q86W92-4;Q86W92;F5H6Q7;F5H0E0;F5H495;Q86W92-5;A0A0A0MTP2;Q86W92-2	37;37;37;37;50;37;37;37	Liprin-beta-1	PPFIBP1	1;2	S	GSKALEYSNGIFDCQSPTSPFMGSLRALHLV	ALEYSNGIFDCQS(1)PT(0.012)S(0.988)PFMGSLR	13	PPFIBP1	0.25685	1.0719	0.863856	0.730869	5	0.2445		1.4567	2.2185	1.89707	1.85742	3	0.220804
Q86W92-4;Q86W92;Q86W92-3;H0YFE4;Q86W92-2	968;999;846;230;993	Liprin-beta-1	PPFIBP1	1;2	S	HMLKEDDMFKDFAARSPSASITDEDSNV___	DFAARS(0.993)PS(0.936)AS(0.07)IT(0.001)DEDSNV	6	PPFIBP1		1.4942	0.880669	1.18743	2	0.306765			2.0811	1.40447	1.74279	2	0.338313
Q9UJF2;Q9UJF2-2;H0Y638	739;880;290	Ras GTPase-activating protein nGAP	RASAL2	2	S	SVMLDVPIRLTGSQLSITQVASIKQLRETQS	LTGS(1)QLS(1)ITQVASIK	7	RASAL2	1.1606	0.73225	0.740083	0.877644	3	0.141496		16.714	7.0548	6.08976	9.95285	4	3.39203
Q14DU5;E9PF63;O75116	689;1131;1374	Rho-associated protein kinase 2	ROCK2	1;2	S	ARSSPRTSMKIQQNQSIRRPSRQLAPNKPS_	IQQNQS(1)IRRPS(1)R	6	ROCK2		0.91685	0.979912	0.948381	2	0.0315309		0.16663	0.84833	0.158589	0.391183	4	0.228585
Q14160;A0A0G2JNZ2;Q14160-2;A0A0G2JMS7;H0YCG0;Q14160-3;A0A0G2JPP5	1378;1378;1297;1297;374;1378;1378	Protein scribble homolog	SCRIB	1	S	LEVRVPQAEGPPKRVSLVGADDLRKMQEEEA	RVS(1)LVGADDLRK	3	SCRIB	2.3445	2.1789	1.65684	2.06008	3	0.207211		4.0641	4.2219	2.71231	3.6661	3	0.479069
Q14160;A0A0G2JNZ2;Q14160-2;A0A0G2JMS7;Q14160-3;A0A0G2JPP5	853;853;772;772;853;853	Protein scribble homolog	SCRIB	1	S	ERRGGGLRLPLLPPESPGPLRQRHVACLARS	LPLLPPES(1)PGPLR	8	SCRIB	0.33432	0.82074	0.738825	0.631295	4	0.150359		1.1195	1.6447	2.15624	1.64015	3	0.29929
Q14160;A0A0G2JNZ2;Q14160-2;A0A0G2JMS7;H0YCG0;Q14160-3;A0A0G2JPP5	1448;1448;1367;1367;468;1448;1448	Protein scribble homolog	SCRIB	1	S	PPWASPSPTSRQSPASPPPLGGGAPVRTAKA	QSPAS(1)PPPLGGGAPVR	5	SCRIB	0.42657	0.74135	0.706564	0.624828	4	0.0996363		1.187	1.0278	1.97918	1.39799	4	0.294205
Q14160;A0A0G2JNZ2;Q14160-2;A0A0G2JMS7;H0YCG0;Q14160-3;A0A0G2JPP5	1581;1581;1500;1500;601;1606;1606	Protein scribble homolog	SCRIB	1	S	SPDFAEELRSLEPSPSPGPQEEDGEVALVLL	SLEPS(0.015)PS(0.985)PGPQEEDGEVALVLLGR	7	SCRIB		0.98454	1.17865	1.08159	5	0.0970538			0.95788	1.65196	1.30492	6	0.347042
Q14160;A0A0G2JNZ2;Q14160-2;A0A0G2JMS7;H0YDF9;Q14160-3;A0A0G2JPP5	835;835;754;754;132;835;835	Protein scribble homolog	SCRIB	1;2	S	ENAVTITPLRPEDDYSPRERRGGGLRLPLLP	MVEPENAVTITPLRPEDDYS(1)PR	20	SCRIB	0.56745	0.95626	0.912659	0.812123	6	0.122982		0.98498	1.1597	1.43837	1.19435	5	0.132025
Q14160;A0A0G2JNZ2;Q14160-2;A0A0G2JMS7;H0YCG0;Q14160-3;A0A0G2JPP5	1342;1342;1261;1261;338;1342;1342	Protein scribble homolog	SCRIB	1;2	T	VPTSHPPEDAPAQPPTPGPAASPEQLSFRER	AFAAVPTSHPPEDAPAQPPT(1)PGPAAS(0.992)PEQLS(0.008)FR	20	SCRIB	0.44809	0.75114	1.28904	0.829424	6	0.245897		0.66759	0.77903	2.04973	1.16545	3	0.443308
Q14160;A0A0G2JNZ2;Q14160-2;A0A0G2JMS7;H0YCG0;Q14160-3;A0A0G2JPP5	1348;1348;1267;1267;344;1348;1348	Protein scribble homolog	SCRIB	1;2	S	PEDAPAQPPTPGPAASPEQLSFRERQKYFEL	AFAAVPTSHPPEDAPAQPPT(1)PGPAAS(0.994)PEQLS(0.006)FR	26	SCRIB	0.20151	0.76709	1.63961	0.869404	4	0.418285		0.87101	1.3942	0.965437	1.07688	5	0.160983
Q14160;A0A0G2JNZ2;Q14160-2;A0A0G2JMS7;Q14160-3;A0A0G2JPP5	504;504;423;423;504;504	Protein scribble homolog	SCRIB	1	S	EGRRSEACPCQPDSGSPLPAEEEKRLSAESG	RSEACPCQPDS(0.001)GS(0.999)PLPAEEEK	13	SCRIB	0.50453	0.93209	0.852224	0.762948	4	0.13125			0.91799	1.15955	1.03877	4	0.120782
Q14160;A0A0G2JNZ2;Q14160-2;A0A0G2JMS7;H0YCG0;Q14160-3;A0A0G2JPP5	1475;1475;1394;1394;495;1475;1475	Protein scribble homolog	SCRIB	1	S	TAKAERRHQERLRVQSPEPPAPERALSPAEL	VQS(1)PEPPAPER	3	SCRIB		0.91802		0.91802	1			0.80366	0.90027	1.3432	1.01571	7	0.166103
Q14160;A0A0G2JNZ2;Q14160-2;A0A0G2JMS7;H0YCG0;Q14160-3;A0A0G2JPP5	1486;1486;1405;1405;506;1486;1486	Protein scribble homolog	SCRIB	1	S	LRVQSPEPPAPERALSPAELRALEAEKRALW	ALS(1)PAELR	3	SCRIB	0.78934	0.96038	0.678426	0.809382	3	0.0820077		0.97681		0.993542	0.985176	3	0.00836599
Q14160;A0A0G2JNZ2;Q14160-2;A0A0G2JMS7;H0YCG0	1566;1566;1485;1485;586	Protein scribble homolog	SCRIB	1;2;3	S	VEDLGPQTSTSPGRLSPDFAEELRSLEPSPS	LAEAPSPAPTPS(0.001)PT(0.005)PVEDLGPQT(0.099)S(0.374)T(0.423)S(0.137)PGRLS(0.961)PDFAEELR	31	SCRIB	0.38513	0.76245	1.07653	0.74137	4	0.199868		0.70909	0.65838	1.4986	0.955356	5	0.272015
Q14160;A0A0G2JNZ2;Q14160-3;A0A0G2JPP5	35;35;35;35	Protein scribble homolog	SCRIB	1	S	RHCSLQAVPEEIYRYSRSLEELLLDANQLRE	RHCSLQAVPEEIYRYS(1)R	16	SCRIB		1.2326		1.2326	1			1.0433		0.792079	0.91769	2	0.12561
Q14160;A0A0G2JNZ2;Q14160-2;A0A0G2JMS7;H0YCG0;Q14160-3;A0A0G2JPP5	1309;1309;1228;1228;305;1309;1309	Protein scribble homolog	SCRIB	1;2;3	S	ESPCSPSGQQPPSPPSPDELPANVKQAYRAF	MAESPCSPSGQQPPS(1)PPS(1)PDELPANVK	18	SCRIB	0.36633	0.66647	0.880437	0.637746	4	0.149103		0.95038	0.63135	1.15144	0.911056	3	0.151418
Q14160;A0A0G2JNZ2;Q14160-2;A0A0G2JMS7;H0YCG0;Q14160-3;A0A0G2JPP5	1306;1306;1225;1225;302;1306;1306	Protein scribble homolog	SCRIB	1;2;3	S	KMAESPCSPSGQQPPSPPSPDELPANVKQAY	MAESPCSPSGQQPPS(1)PPS(1)PDELPANVK	15	SCRIB	0.68291	0.60282	1.02084	0.768855	3	0.128094		0.76459	0.40253	1.14519	0.770769	3	0.214409
Q14160;A0A0G2JNZ2;Q14160-2;A0A0G2JMS7;H0YCG0;Q14160-3;A0A0G2JPP5	1508;1508;1427;1427;528;1508;1508	Protein scribble homolog	SCRIB	1	S	LEAEKRALWRAARMKSLEQDALRAQMVLSRS	S(1)LEQDALR	1	SCRIB		0.76677	0.906701	0.836735	2	0.0699653			0.46421	0.866476	0.665343	3	0.201133
Q2M3G4-2;Q2M3G4;A6NN40;C9JXU1	188;188;188;188	Protein Shroom1	SHROOM1	1	S	PTVPARPPATHPRSASLSHPGGEGEPARSRA	SAS(0.996)LS(0.004)HPGGEGEPAR	3	SHROOM1					0				2.2002	3.53882	2.86951	3	0.66931
Q2M3G4-2;Q2M3G4;A6NN40;C9JXU1	103;103;103;103	Protein Shroom1	SHROOM1	1	T	AVAARSGPQPTEVPGTPGPLNRQATPLLYAL	SGPQPTEVPGT(1)PGPLNR	11	SHROOM1		1.4641	1.78212	1.62311	2	0.159009			2.318	2.82893	2.57347	3	0.255467
Q2M3G4-2;Q2M3G4;A6NN40;C9JXU1	224;224;224;224	Protein Shroom1	SHROOM1	1	S	AGRGPLANQQRKWCFSEPGKLDRVGRGGGPA	WCFS(1)EPGK	4	SHROOM1		1.0847	1.10413	1.09442	2	0.00971528			2.8003	2.25698	2.52864	2	0.27166
Q2M3G4-2;Q2M3G4;A6NN40	306;306;306	Protein Shroom1	SHROOM1	1	S	SLKLGDAFRPASRSRSASGEVLGSWGGSGGT	S(0.533)AS(0.467)GEVLGSWGGSGGTIPIVQAVPQGAETPRPLFQTK	1	SHROOM1			1.22603	1.22603	1				1.7215	1.8159	1.7687	4	0.0472018
Q2M3G4-2;Q2M3G4;A6NN40;C9JXU1	133;133;133;133	Protein Shroom1	SHROOM1	1	S	LAAEAEAAAQAAEPPSPPASRAAYRQRLQGA	QATPLLYALAAEAEAAAQAAEPPS(0.888)PPAS(0.112)R	24	SHROOM1		0.80807	1.22585	1.01696	5	0.20889		1.1562	1.4892	1.23908	1.29483	4	0.100088
Q2M3G4-2;Q2M3G4;A6NN40;C9JXU1	166;166;166;166	Protein Shroom1	SHROOM1	1	S	RVLRETSFQRKELRMSLPARLRPTVPARPPA	ELRMS(1)LPAR	5	SHROOM1		1.1557	0.931185	1.04344	2	0.112257			1.2591	1.29421	1.27666	2	0.0175568
Q8TF72	913	Protein Shroom3	SHROOM3	2	S	PEREPEWRDRPGSPESPLLDAPFSRAYRNSI	DRPGS(1)PES(1)PLLDAPFSR	8	SHROOM3	0.68764	1.0021	1.17422	0.954653	3	0.142453		0.72056	1.2284	1.5808	1.17659	3	0.249678
Q8TF72	910	Protein Shroom3	SHROOM3	1;2	S	SSEPEREPEWRDRPGSPESPLLDAPFSRAYR	DRPGS(1)PES(1)PLLDAPFSR	5	SHROOM3	0.68764	0.92263	0.942418	0.850896	3	0.0818277		0.9613	0.88264	1.11458	0.986173	4	0.0681001
O43166-3;O43166-2;O43166	255;255;255	Signal-induced proliferation-associated 1-like protein 1	SIPA1L1	1	S	PTKLSDFLITGGGKGSGFSLDVIDGPISQRE	GS(0.794)GFS(0.206)LDVIDGPISQR	2	SIPA1L1		0.85802		0.85802	1				2.8934	3.57615	3.23478	2	0.341377
O43166-3;O43166-2;O43166;F5GYF8	1552;1552;1573;1027	Signal-induced proliferation-associated 1-like protein 1	SIPA1L1	2	T	FKFHALSSPQSPFPSTPTSRRALHRTLSDES	FHALSS(0.002)PQS(0.997)PFPS(0.184)T(0.649)PT(0.077)S(0.091)R	14	SIPA1L1	0.43421	1.1785	1.04783	0.886848	3	0.229441			2.3184	1.91747	2.11794	2	0.200464
O43166-3;O43166-2;O43166	162;162;162	Signal-induced proliferation-associated 1-like protein 1	SIPA1L1	1	S	ENMDSRFLMPEAYPSSPRKALRRIRQRSNSD	FLMPEAYPS(0.293)S(0.707)PRK	10	SIPA1L1			1.08865	1.08865	2			1.475		1.35923	1.41712	3	0.0578844
O43166-3;O43166-2;O43166;F5GYF8	1547;1547;1568;1022	Signal-induced proliferation-associated 1-like protein 1	SIPA1L1	1;2	S	ESQKSFKFHALSSPQSPFPSTPTSRRALHRT	FHALSSPQS(1)PFPSTPTSR	9	SIPA1L1	0.43421	1.1141	0.904895	0.817735	3	0.201048			1.2223	1.55758	1.38994	2	0.167642
O43166-3;O43166-2;O43166	161;161;161	Signal-induced proliferation-associated 1-like protein 1	SIPA1L1	1	S	SENMDSRFLMPEAYPSSPRKALRRIRQRSNS	FLMPEAYPS(0.728)S(0.272)PRK	9	SIPA1L1		0.82761		0.82761	2			1.475	1.3256	1.35923	1.38661	5	0.0452486
O43166-3;O43166-2;O43166;F5GYF8	1626;1626;1647;1101	Signal-induced proliferation-associated 1-like protein 1	SIPA1L1	3	S	SYTLGMKSLHGEFSASDSSLTDIQETRRQPM	S(0.037)LHGEFS(0.264)AS(0.92)DS(0.813)S(0.907)LT(0.057)DIQET(0.001)R	9	SIPA1L1					0				1.1561	1.51757	1.33683	2	0.180733
O43166-3;O43166-2;O43166;F5GYF8	1629;1629;1650;1104	Signal-induced proliferation-associated 1-like protein 1	SIPA1L1	3	S	LGMKSLHGEFSASDSSLTDIQETRRQPMPDP	S(0.037)LHGEFS(0.264)AS(0.92)DS(0.813)S(0.907)LT(0.057)DIQET(0.001)R	12	SIPA1L1					0				1.1561	1.51757	1.33683	2	0.180733
O43166-3;O43166-2;O43166;F5GYF8	1690;1690;1711;1165	Signal-induced proliferation-associated 1-like protein 1	SIPA1L1	2	S	FFAASDENHRPLSAASNSDQLEDQALAQMKP	ASFFAAS(0.003)DENHRPLS(0.996)AAS(0.96)NS(0.04)DQLEDQALAQMK	18	SIPA1L1		1.1268	1.05298	1.08989	3	0.0369124			1.0419	1.26092	1.15141	5	0.109511
O43166-3;O43166-2;O43166;F5GYF8	1564;1564;1585;1039	Signal-induced proliferation-associated 1-like protein 1	SIPA1L1	1	S	FPSTPTSRRALHRTLSDESIYNSQREHFFTS	TLS(1)DESIYNSQR	3	SIPA1L1	1.21	1.3537	0.77238	1.11203	4	0.174816		1.2812	1.1714	0.889838	1.11415	4	0.116547
O43166-3;O43166-2;O43166;F5GYF8	1087;1087;1087;562	Signal-induced proliferation-associated 1-like protein 1	SIPA1L1	1	S	ASKGPHSPQVPSQVQSPMTSRLNAGKGDGKM	GPHSPQVPSQVQS(0.923)PMT(0.061)S(0.016)R	13	SIPA1L1		0.35865	0.415455	0.387052	2	0.0284025			1.3045	0.904895	1.1047	2	0.199802
O43166-3;O43166-2;O43166;F5GYF8	1528;1528;1549;1003	Signal-induced proliferation-associated 1-like protein 1	SIPA1L1	1	S	KSTIEEDLKKLIDLESPTPESQKSFKFHALS	KLIDLES(0.998)PT(0.002)PESQK	7	SIPA1L1		0.65593	1.02536	0.840644	4	0.184714		0.60266	0.65336	1.90763	1.05455	6	0.426792
O43166-3;O43166-2;O43166;F5GYF8	1249;1249;1270;724	Signal-induced proliferation-associated 1-like protein 1	SIPA1L1	1	S	SPSGRLMRQDPVVHLSPNKQGHSDSHYSSHS	QDPVVHLS(1)PNK	8	SIPA1L1					0				0.98288	1.04036	1.01162	3	0.0287377
O43166-3;O43166-2;O43166;F5GYF8	1687;1687;1708;1162	Signal-induced proliferation-associated 1-like protein 1	SIPA1L1	2	S	RASFFAASDENHRPLSAASNSDQLEDQALAQ	ASFFAAS(0.003)DENHRPLS(0.996)AAS(0.96)NS(0.04)DQLEDQALAQMK	15	SIPA1L1		1.0275	1.04682	1.03716	3	0.00966223			1.0419	0.980777	1.01134	6	0.0305616
O43166-3;O43166-2;O43166;F5GYF8	1234;1234;1255;709	Signal-induced proliferation-associated 1-like protein 1	SIPA1L1	1	S	CHLPAVSKVLPAFRESPSGRLMRQDPVVHLS	VLPAFRES(0.98)PS(0.02)GR	8	SIPA1L1		0.79825		0.79825	1				0.80938	0.823384	0.816382	2	0.00700205
O43166-3;O43166-2;O43166	288;288;288	Signal-induced proliferation-associated 1-like protein 1	SIPA1L1	1	S	RLFKEREKPLKRRSKSETGDSSIFRKLRNAK	SKS(0.961)ET(0.038)GDSSIFRK	3	SIPA1L1					0				0.36325	0.83661	0.59993	2	0.23668
Q86TI0-2;C9JIE2;Q86TI0	237	TBC1 domain family member 1	TBC1D1	1	S	TGSQEPVRRPMRKSFSQPGLRSLAFRKELQD	SFS(1)QPGLR	3	TBC1D1	1.28	1.21	0.85	1.11	3	0.133208		8.38	9.31	7.06	8.25	3	0.652763
Q07157-2;A0A087X0K9;G5E9E7;Q07157;G3V1L9	617;605;621;617;617	Tight junction protein ZO-1	TJP1	1	S	WRFRGLRSSKRNLRKSREDLSAQPVQTKFPA	S(1)REDLSAQPVQTK	1	TJP1	1.3257	1.0452	0.788084	1.05299	7	0.155245		14.415	6.0264	5.42446	8.62195	7	2.90173
Q07157-2;A0A087X0K9;G5E9E7;Q07157;G3V1L9	834;822;838;834;834	Tight junction protein ZO-1	TJP1	1	S	RLSYLSAPGSEYSMYSTDSRHTSDYEDTDTE	LSYLSAPGSEYS(0.001)MYS(0.641)T(0.254)DS(0.104)R	15	TJP1		0.87131	0.802697	0.837004	2	0.0343065			2.6124	1.4597	2.03605	2	0.576348
Q07157-2;A0A087X0K9;G5E9E7;Q07157;G3V1L9	1286;1274;1290;1366;1366	Tight junction protein ZO-1	TJP1	1	S	DEEYYRKQLSYFDRRSFENKPPAHIAASHLS	S(1)FENKPPAHIAASHLSEPAK	1	TJP1		1.0822	1.12984	1.10602	5	0.0238207			1.393	1.4207	1.40685	5	0.0138484
Q07157-2;A0A087X0K9;G5E9E7;H0YKB1;Q07157;G3V1L9	125;113;129;125;125;125	Tight junction protein ZO-1	TJP1	1;2	S	KKVQIPVSRPDPEPVSDNEEDSYDEEIHDPR	VQIPVSRPDPEPVS(1)DNEEDS(0.998)Y(0.002)DEEIHDPR	14	TJP1	0.79113	0.93265	0.995917	0.906566	8	0.0605384		1.1332	1.1805	1.20534	1.17301	4	0.0211593
Q07157-2;A0A087X0K9;G5E9E7;H0Y3R8;Q07157;G3V1L9	1537;1525;1541;89;1617;1617	Tight junction protein ZO-1	TJP1	1	S	YQINNISTVPKAIPVSPSAVEEDEDEDGHTV	AIPVS(0.995)PS(0.005)AVEEDEDEDGHTVVATAR	5	TJP1	1.0156	1.4531	0.881446	1.11672	4	0.172593		1.0093	1.2835	1.09448	1.12909	4	0.081025
Q07157;G3V1L9	968;968	Tight junction protein ZO-1	TJP1	1	S	NVRLEEPTPAPSTSYSPQADSLRTPSTEAAH	LEEPTPAPSTSYS(1)PQADSLR	13	TJP1	0.96856	0.85717	1.26728	1.031	5	0.122437		1.1341	0.85562	1.37028	1.12	5	0.148736
Q07157;G3V1L9	927;927	Tight junction protein ZO-1	TJP1	1;2	S	SPGFKPASQQKAEASSPVPYLSPETNPASST	AEAS(0.175)S(0.825)PVPYLSPETNPASSTSAVNHNVNLTNVR	5	TJP1	1.0605	0.80421	1.22743	1.03071	3	0.123078		1.1284	0.87663	1.14946	1.0515	3	0.0876454
H0YLT6	218	Tight junction protein ZO-1	TJP1	2	S	KKVQIPVSRPDPEPVSDNEEDSYDEEIHD__	VQIPVSRPDPEPVS(0.999)DNEEDS(0.994)Y(0.007)DEEIHD	14	TJP1		0.8353	1.19339	1.01434	3	0.179044			0.89232	1.16074	1.02653	2	0.13421
H0YLT6	224	Tight junction protein ZO-1	TJP1	2	S	VSRPDPEPVSDNEEDSYDEEIHD________	VQIPVSRPDPEPVS(0.999)DNEEDS(0.994)Y(0.007)DEEIHD	20	TJP1		0.82201	1.19339	1.0077	2	0.185689			0.89232	1.16074	1.02653	2	0.13421
Q07157-2;A0A087X0K9;G5E9E7;H0YKB1;Q07157;G3V1L9	131;119;135;131;131;131	Tight junction protein ZO-1	TJP1	2	S	VSRPDPEPVSDNEEDSYDEEIHDPRSGRSGV	VQIPVSRPDPEPVS(1)DNEEDS(0.999)Y(0.001)DEEIHDPR	20	TJP1	0.79169	0.8238	1.23387	0.949786	9	0.142343		0.85992	0.82772	1.23919	0.975609	9	0.132117
Q07157;G3V1L9	912;912	Tight junction protein ZO-1	TJP1	1	S	PYSPQAQPQPIHRIDSPGFKPASQQKAEASS	IDS(1)PGFKPASQQK	3	TJP1	1.1099	0.99118	1.04423	1.04844	6	0.0343359		0.97022	0.9409	0.897344	0.936155	8	0.0211709
Q07157-2;A0A087X0K9;G5E9E7	912;900;916	Tight junction protein ZO-1	TJP1	1	S	PYSPQAQPQPIHRIDSPGFKPASQQVYRKDP	IDS(1)PGFKPASQQVYRK	3	TJP1	1.0192	0.96312	0.933968	0.972096	8	0.0250102		0.94823	0.93817	0.888099	0.924833	11	0.018595
Q07157-2;A0A087X0K9;G5E9E7;Q07157;G3V1L9	402;390;406;402;402	Tight junction protein ZO-1	TJP1	1	S	PVYAQVGQPDVDLPVSPSDGVLPNSTHEDGI	PVYAQVGQPDVDLPVS(0.996)PS(0.004)DGVLPNSTHEDGILRPSMK	16	TJP1		0.56064	1.54257	1.0516	3	0.490964			0.39019	1.4281	0.909146	2	0.518956
Q07157-2;A0A087X0K9;G5E9E7;Q07157;G3V1L9	329;317;333;329;329	Tight junction protein ZO-1	TJP1	1;2;3	S	RSPDQRSEPSDHSRHSPQQPSNGSLRSRDEE	HS(1)PQQPS(0.615)NGS(0.385)LR	2	TJP1	0.78418	0.90311	1.01707	0.901452	3	0.0672336		0.7624		1.03747	0.899937	2	0.137537
Q07157-2;A0A087X0K9;G5E9E7;Q07157;G3V1L9	353;341;357;353;353	Tight junction protein ZO-1	TJP1	1	S	LRSRDEERISKPGAVSTPVKHADDHTPKTVE	ISKPGAVS(0.833)T(0.167)PVK	8	TJP1		0.90091	0.945269	0.923089	4	0.0221795		0.99998	0.68332	0.683153	0.788818	5	0.105581
Q07157-2;A0A087X0K9;G5E9E7;Q07157;G3V1L9	354;342;358;354;354	Tight junction protein ZO-1	TJP1	1	T	RSRDEERISKPGAVSTPVKHADDHTPKTVEE	PGAVS(0.226)T(0.774)PVK	6	TJP1		0.535	1.31771	0.926357	2	0.391357			0.42248	0.773575	0.598027	2	0.175547
Q9UDY2-3;Q9UDY2;Q9UDY2-7;A0A1B0GTW1	955;978;1009;1037	Tight junction protein ZO-2	TJP2	2	S	RKPSPEPRAQMRRAASSDQLRDNSPPPAFKP	AAS(0.984)S(0.016)DQLRDNS(1)PPPAFKPEPPK	3	TJP2	1.096		0.942951	1.01948	2	0.0765243		9.3639	4.6201		6.992	2	2.3719
Q9UDY2-3;Q9UDY2;Q9UDY2-7;A0A1B0GTW1;Q9UDY2-6;Q9UDY2-4;Q9UDY2-2;Q9UDY2-5	432;455;486;514;459;432;455;455	Tight junction protein ZO-2	TJP2	1	T	SSREDTPSRLSRMGATPTPFKSTGDIAGTVV	MGAT(0.999)PT(0.001)PFK	4	TJP2		0.61283	1.31799	0.965411	2	0.352581			1.2906	1.22926	1.25993	2	0.0306719
Q9UDY2-3;Q9UDY2;Q9UDY2-7;A0A1B0GTW1;Q9UDY2-6;Q9UDY2-4;Q9UDY2-2;Q9UDY2-5	910;933;964;992;937;910;933;933	Tight junction protein ZO-2	TJP2	1;2	T	LISDFEDTDGEGGAYTDNELDEPAEEPLVSS	LISDFEDTDGEGGAY(0.157)T(0.843)DNELDEPAEEPLVSSITR	16	TJP2	1.1761	0.93775	0.862292	0.992047	3	0.0945692		1.3389	1.3204	1.04116	1.23349	3	0.0963125
Q9UDY2-3;Q9UDY2;Q9UDY2-7;A0A1B0GTW1;Q9UDY2-6;Q9UDY2-4;Q9UDY2-2;Q9UDY2-5	909;932;963;991;936;909;932;932	Tight junction protein ZO-2	TJP2	2	Y	RLISDFEDTDGEGGAYTDNELDEPAEEPLVS	LIS(0.998)DFEDT(0.006)DGEGGAY(0.746)T(0.25)DNELDEPAEEPLVSSITR	15	TJP2	1.1761	0.71092		0.94351	3	0.23259		1.3389	0.92226		1.13058	2	0.20832
Q9UDY2-3;Q9UDY2;Q9UDY2-7;A0A1B0GTW1;Q9UDY2-6;Q9UDY2-4;Q9UDY2-2;Q9UDY2-5	375;398;429;457;402;375;398;398	Tight junction protein ZO-2	TJP2	2	S	RDSQQTLINIPSLNDSDSEIEDISEIESNRS	DSQQTLINIPS(0.035)LNDS(0.968)DS(0.997)EIEDISEIESNR	15	TJP2	1.034	0.7644	1.19587	0.998091	4	0.125843		0.98635	0.92823	1.47265	1.12908	1	0.172603
Q9UDY2-3;Q9UDY2;Q9UDY2-7;A0A1B0GTW1;Q9UDY2-6;Q9UDY2-4;Q9UDY2-2;Q9UDY2-5	377;400;431;459;404;377;400;400	Tight junction protein ZO-2	TJP2	2	S	SQQTLINIPSLNDSDSEIEDISEIESNRSFS	DSQQTLINIPS(0.035)LNDS(0.968)DS(0.997)EIEDISEIESNR	17	TJP2	1.034	0.7644	1.19587	0.998091	4	0.125843		0.98635	0.92823	1.47265	1.12908	1	0.172603
Q9UDY2-3;Q9UDY2;Q9UDY2-7;A0A1B0GTW1;Q9UDY2-6;Q9UDY2-4;Q9UDY2-2;Q9UDY2-5	243;266;297;325;270;243;266;266	Tight junction protein ZO-2	TJP2	1	S	RAYHRAYDPDYERAYSPEYRRGARHDARSRG	AYS(1)PEYR	3	TJP2	1.4515	1.0078	1.04881	1.16937	7	0.141561		1.3671	1.1865	0.823113	1.12557	8	0.159963
Q9UDY2-3;Q9UDY2;Q9UDY2-7;A0A1B0GTW1	943;966;997;1025	Tight junction protein ZO-2	TJP2	1	S	RSSEPVQHEESIRKPSPEPRAQMRRAASSDQ	SSEPVQHEES(0.006)IRKPS(0.994)PEPR	15	TJP2	1.0238	0.88595	1.05089	0.986882	4	0.0510683		1.3405	0.957	1.07387	1.12379	3	0.113486
Q9UDY2-3;Q9UDY2;Q9UDY2-7;A0A1B0GTW1;Q9UDY2-6;Q9UDY2-4;Q9UDY2-2	1136;1159;1190;1218;1126;989;1012	Tight junction protein ZO-2	TJP2	1;2	S	KAPSRPYQDTRGSYGSDAEEEEYRQQLSEHS	GSYGS(1)DAEEEEYRQQLSEHSK	5	TJP2	1.1749	1.1317	0.910167	1.07226	9	0.0819983		1.3347	1.1457	0.8726	1.11767	10	0.134131
Q9UDY2-3;Q9UDY2;Q9UDY2-7;A0A1B0GTW1;Q9UDY2-6;Q9UDY2-4;Q9UDY2-2;Q9UDY2-5;B1AN86;U3KQJ2	107;130;161;189;134;107;130;130;107;107	Tight junction protein ZO-2	TJP2	1	S	VVKRPRKVQVAALQASPPLDQDDRAFEVMDE	VQVAALQAS(1)PPLDQDDRAFEVMDEFDGR	9	TJP2	1.2485	0.79377	1.18298	1.07508	6	0.141923		1.0612	0.9952	0.911577	0.989326	10	0.0432922
Q9UDY2-3;Q9UDY2;Q9UDY2-7;A0A1B0GTW1;Q9UDY2-6	1045;1068;1099;1127;1035	Tight junction protein ZO-2	TJP2	1;2	S	STPIPPQEGEEVGESSEEQDNAPKSVLGKVK	SILKPS(0.001)T(0.001)PIPPQEGEEVGES(0.999)S(0.999)EEQDNAPK	21	TJP2	0.92286			0.92286	1			0.89516	0.79439	1.18424	0.957932	4	0.116836
Q9UDY2-3;Q9UDY2;Q9UDY2-7;A0A1B0GTW1;Q9UDY2-6;Q9UDY2-4;Q9UDY2-2;Q9UDY2-5	902;925;956;984;929;902;925;925	Tight junction protein ZO-2	TJP2	1;2	T	DYLSCDSRLISDFEDTDGEGGAYTDNELDEP	LIS(1)DFEDT(1)DGEGGAYTDNELDEPAEEPLVSSITR	8	TJP2	1.1996	0.82633	1.00944	1.01179	5	0.10776		1.0186	0.71293	0.9758	0.902443	6	0.0955588
Q9UDY2-3;Q9UDY2;Q9UDY2-7;A0A1B0GTW1;Q9UDY2-6	1044;1067;1098;1126;1034	Tight junction protein ZO-2	TJP2	1;2	S	PSTPIPPQEGEEVGESSEEQDNAPKSVLGKV	SILKPS(0.001)T(0.001)PIPPQEGEEVGES(0.999)S(0.999)EEQDNAPK	20	TJP2	0.92286	0.75475	1.09967	0.925761	5	0.0995817		0.77109	0.79576	1.00489	0.857248	4	0.0741657
Q9UDY2-3;Q9UDY2;Q9UDY2-7;A0A1B0GTW1	963;986;1017;1045	Tight junction protein ZO-2	TJP2	1;2	S	AQMRRAASSDQLRDNSPPPAFKPEPPKAKTQ	DNS(1)PPPAFKPEPPK	3	TJP2	0.92128	0.82933	1.24813	0.999579	6	0.127077		0.69587	0.75239	1.08737	0.84521	11	0.122174
Q9UDY2-3;Q9UDY2;Q9UDY2-7;A0A1B0GTW1;Q9UDY2-6;Q9UDY2-4;Q9UDY2-2;Q9UDY2-5	897;920;951;979;924;897;920;920	Tight junction protein ZO-2	TJP2	2	S	TAMGADYLSCDSRLISDFEDTDGEGGAYTDN	LIS(1)DFEDT(1)DGEGGAYTDNELDEPAEEPLVSSITR	3	TJP2	1.2235	0.79001	1.23591	1.08314	4	0.146609		0.77488	0.68958	0.701951	0.722137	4	0.0266122
Q13625-2;Q13625;Q13625-3	433;556;562	Apoptosis-stimulating of p53 protein 2	TP53BP2		S	GTKPKPAGQQPRVLLSPSIPSVGQDQTLSPG	VLLS(0.962)PS(0.038)IPSVGQDQTLSPGSK	4	TP53BP2		1.7223		1.7223	1				1.5451	2.23364	1.88937	2	0.344269
Q13625-2;Q13625;Q13625-3	575;698;704	Apoptosis-stimulating of p53 protein 2	TP53BP2	1	S	SVQENHENERIPRPLSPTKLLPFLSNPYRNQ	IPRPLS(0.996)PT(0.004)K	6	TP53BP2		0.99211		0.99211	1				0.96919	1.05084	1.01001	4	0.0408248
P49815-7;P49815-6;P49815-5;H3BMQ0;P49815-4;P49815-3;P49815-2;P49815;H3BQK4	1387	Tuberin	TSC2	1	S	VDLSFQPSQPLSKSSSSPELQTLQDILGDPG	S(0.035)S(0.035)S(0.768)S(0.162)PELQTLQDILGDPGDK		TSC2		0.82	0.91	0.87		0.045			1.16	1.94	1.55		0.39
Q7Z2W4-3;C9J6P4;Q7Z2W4-2;Q7Z2W4	335;335;335;335	Zinc finger CCCH-type antiviral protein 1	ZC3HAV1	1	S	GTSQAGTSQRFLENGSQEDLLHGNPGSTYLA	FLENGS(1)QEDLLHGNPGSTYLASNSTSAPNWK	6	ZC3HAV1	1.4377	0.78199	0.922339	1.04734	3	0.199339		7.5657	3.8229	5.40716	5.59859	5	1.08468
Q7Z2W4-3;C9J6P4;Q7Z2W4-2;Q7Z2W4	378;378;378;378	Zinc finger CCCH-type antiviral protein 1	ZC3HAV1	1	S	TSWTNDQGARRKTVFSPTLPAARSSLGSLQT	TVFS(1)PTLPAAR	4	ZC3HAV1	0.74916	0.72426	0.875887	0.783102	3	0.0469458		1.2999	1.7765	1.55548	1.54396	3	0.137703
Q7Z2W4-3;C9J6P4;Q7Z2W4-2;Q7Z2W4	273;273;273;273	Zinc finger CCCH-type antiviral protein 1	ZC3HAV1	1;2	T	QEFLASASASAERSCTPSPDQISHRASLEDA	S(0.002)CT(0.998)PS(1)PDQISHR	3	ZC3HAV1		1.027	1.08769	1.05734	3	0.0303448		0.87341	1.3802	1.35413	1.20258	3	0.164757
Q7Z2W4-3;C9J6P4;Q7Z2W4-2;Q7Z2W4	275;275;275;275	Zinc finger CCCH-type antiviral protein 1	ZC3HAV1	1;2	S	FLASASASAERSCTPSPDQISHRASLEDAPV	S(0.002)CT(0.998)PS(1)PDQISHR	5	ZC3HAV1		1.027	1.08769	1.05734	3	0.0303448		0.7695	1.0247		0.8971	3	0.1276
