# Supplementary material for: Proximity proteomics identifies PAK4 as a component of Afadin–Nectin junctions
Source: Nat Commun. 2021 Sep 7;12:5315. doi: 10.1038/s41467-021-25011-w (PMC8423818; doi:10.1038/s41467-021-25011-w)
Supplement: Supplementary file 8 — Source Data [file 41467_2021_25011_MOESM8_ESM.zip]

Archive with 64 entries (64 files):
- __MACOSX/Source Data Images/._.DS_Store
- __MACOSX/Source Data Images/Figure 5c S6b/._.DS_Store
- __MACOSX/Source Data Images/Figure S4b/._U2OS x40 siP4 rP4 mAF6 A.tif
- __MACOSX/Source Data Images/Figure S4b/._U2OS x40 siP4 rP4 mAF6 B.tif
- __MACOSX/Source Data Images/Figure S4b/._U2OS x40 siSCR rP4 mAF6 A.tif
- __MACOSX/Source Data Images/Figure S4b/._U2OS x40 siSCR rP4 mAF6 B.tif
- __MACOSX/Source Data Images/Figure S4b/._U2OS x40 siSCR rP4 mAF6 C.tif
- Source Data Images/.DS_Store
- Source Data Images/Figure 5b/MDCK siNT rPAK4 mAF6 X60 A.oib
- Source Data Images/Figure 5b/MDCK siNT rPAK4 mAF6 X60 B.oib
- Source Data Images/Figure 5b/MDCK siNT rPAK4 mAF6 X60 C.oib
- Source Data Images/Figure 5b/MDCK siPAK4 rPAK4 mAF6 X60 A.oib
- Source Data Images/Figure 5b/MDCK siPAK4 rPAK4 mAF6 X60 B.oib
- Source Data Images/Figure 5b/MDCK siPAK4 rPAK4 mAF6 X60 C.oib
- Source Data Images/Figure 5c S6b/.DS_Store
- Source Data Images/Figure 5c S6b/MDCK Bleb Afadin bCat A.oib
- Source Data Images/Figure 5c S6b/MDCK Bleb Afadin bCat B.oib
- Source Data Images/Figure 5c S6b/MDCK Bleb Afadin bCat C.oib
- Source Data Images/Figure 5c S6b/MDCK Bleb Afadin bCat D.oib
- Source Data Images/Figure 5c S6b/MDCK Bleb PAK4 bCat A.oib
- Source Data Images/Figure 5c S6b/MDCK Bleb PAK4 bCat B.oib
- Source Data Images/Figure 5c S6b/MDCK Bleb PAK4 bCat C.oib
- Source Data Images/Figure 5c S6b/MDCK Bleb PAK4 bCat D.oib
- Source Data Images/Figure 5c S6b/MDCK DMSO Afadin bCat A.oib
- Source Data Images/Figure 5c S6b/MDCK DMSO Afadin bCat B.oib
- Source Data Images/Figure 5c S6b/MDCK DMSO Afadin bCat C.oib
- Source Data Images/Figure 5c S6b/MDCK DMSO Afadin bCat D.oib
- Source Data Images/Figure 5c S6b/MDCK DMSO PAK4 bCat A.oib
- Source Data Images/Figure 5c S6b/MDCK DMSO PAK4 bCat B.oib
- Source Data Images/Figure 5c S6b/MDCK DMSO PAK4 bCat C.oib
- Source Data Images/Figure 5c S6b/MDCK DMSO PAK4 bCat D.oib
- Source Data Images/Figure 5c S6b/MDCK Y27632 Afadin bCat A.oib
- Source Data Images/Figure 5c S6b/MDCK Y27632 Afadin bCat B.oib
- Source Data Images/Figure 5c S6b/MDCK Y27632 Afadin bCat C.oib
- Source Data Images/Figure 5c S6b/MDCK Y27632 Afadin bCat D.oib
- Source Data Images/Figure 5c S6b/MDCK Y27632 PAK4 bCat A.oib
- Source Data Images/Figure 5c S6b/MDCK Y27632 PAK4 bCat B.oib
- Source Data Images/Figure 5c S6b/MDCK Y27632 PAK4 bCat C.oib
- Source Data Images/Figure 5c S6b/MDCK Y27632 PAK4 bCat D.oib
- Source Data Images/Figure S2/Afadin p120 C2.tif
- Source Data Images/Figure S2/Afadin p120 C3.tif
- Source Data Images/Figure S2/Afadin p120 C5.tif
- Source Data Images/Figure S2/Afadin p120 C6.tif
- Source Data Images/Figure S2/Afadin p120 PAKi1.tif
- Source Data Images/Figure S2/Afadin p120 PAKi2.tif
- Source Data Images/Figure S2/Afadin p120 PAKi5.tif
- Source Data Images/Figure S2/Afadin p120 PAKi6.tif
- Source Data Images/Figure S2/PAK4 p120 C2.tif
- Source Data Images/Figure S2/PAK4 p120 C2.tiff
- Source Data Images/Figure S2/PAK4 p120 C3.tif
- Source Data Images/Figure S2/PAK4 p120 C5.tiff
- Source Data Images/Figure S2/PAK4 p120 C6.tif
- Source Data Images/Figure S2/PAK4 p120 PF2.tif
- Source Data Images/Figure S2/PAK4 p120 PF3.tiff
- Source Data Images/Figure S2/PAK4 p120 PF4.tiff
- Source Data Images/Figure S2/PAK4 p120 PF5.tif
- Source Data Images/Figure S2/PAK4 p120 PF6.tif
- Source Data Images/Figure S4b/U2OS x40 siP4 rP4 mAF6 A.tif
- Source Data Images/Figure S4b/U2OS x40 siP4 rP4 mAF6 B.tif
- Source Data Images/Figure S4b/U2OS x40 siP4 rP4 mAF6 C.tif
- Source Data Images/Figure S4b/U2OS x40 siSCR rP4 mAF6 A.tif
- Source Data Images/Figure S4b/U2OS x40 siSCR rP4 mAF6 B.tif
- Source Data Images/Figure S4b/U2OS x40 siSCR rP4 mAF6 C.tif
- Source Data.xlsx
