# Supplementary material for: Proximity proteomics identifies PAK4 as a component of Afadin–Nectin junctions
Source: Nat Commun. 2021 Sep 7;12:5315. doi: 10.1038/s41467-021-25011-w (PMC8423818; doi:10.1038/s41467-021-25011-w)
Supplement: Supplementary file 8 — Source Data [file 41467_2021_25011_MOESM8_ESM.zip › Source Data.xlsx]

## Sheet: Figure 1B
Figure 1B

## Sheet: Figure 5 B
10 x 50 pixel box paired, bg=adjacent cytoplasmic, first 20 left half of image
												Norm to ave
siNT control Afadin staining
	Afadin total	bg	minus bg	Total ratio	Minus bg total ratio
1	37524	16334	21190	0.988439	1.35006
2	38157	22280	15877	1.00511	1.01156
3	29670	13873	15797	0.781553	1.00646
4	29213	13436	15777	0.769514	1.00519
5	22712	14169	8543	0.598268	0.544293
6	29145	18800	10345	0.767723	0.659102
7	38255	18895	19360	1.00769	1.23347
8	43448	26787	16661	1.14449	1.06151
9	32470	21220	11250	0.855309	0.716761
10	30395	20105	10290	0.80065	0.655598
11	37692	22072	15620	0.992864	0.995183
12	36408	21990	14418	0.959042	0.918601
13	39456	28127	11329	1.03933	0.721795
14	47432	33425	14007	1.24943	0.892416
15	49960	25092	24868	1.31602	1.58439
16	58953	34368	24585	1.55291	1.56636
17	38526	20228	18298	1.01483	1.1658
18	39932	25791	14141	1.05187	0.900953
19	42480	29926	12554	1.11899	0.799842
20	37430	18428	19002	0.985963	1.21066
	37962.9		15695.6
siPAK4 Afadin staining
Selected cells which show good PAK4 KD
	Afadin total	bg	minus bg	Total ratio	Minus bg total ratio
1	25653	18480	7173	0.675739	0.457007
2	25155	19042	6113	0.662621	0.389472
3	22322	13990	8332	0.587995	0.530849
4	29220	21484	7736	0.769699	0.492877
5	27888	22398	5490	0.734612	0.34978
6	32468	24402	8066	0.855256	0.513902
7	26385	25915	470	0.695021	0.0299447
8	29684	23063	6621	0.781921	0.421838
9	32335	23766	8569	0.851753	0.545949
10	27067	24166	2901	0.712986	0.184829
11	37895	28100	9795	0.998211	0.62406
12	25373	21579	3794	0.668363	0.241724
13	29915	22930	6985	0.788006	0.445029
14	34392	25328	9064	0.905937	0.577487
15	31643	28500	3143	0.833524	0.200247
16	36378	34185	2193	0.958251	0.139721
17	40544	30022	10522	1.06799	0.670379
18	33846	31828	2018	0.891555	0.128571
19	50348	35058	15290	1.32624	0.974158
20	43319	29140	14179	1.14109	0.903374
	32091.5		6922.7

## Sheet: Figure 5C
2020-03-28 slides reshot on confocal 2020-11-04
MDCK, Calcium switch 4H.
Imaged at upright confocal 8-45 x100 1024x1024 x1 zoom normalised by eye PAK4/Afadin vs bCat
2020-11-04 measurement images A & B
Selected cell, polygonal, flat, Junction-Cytoplasm (J/A) ratio.
Total intensity 10 x 50 pix box, paired. 1st 20 left to right							Total intensity 15 x 15 pix circle, paired. 1st 20 left to right
DMSO							DMSO
PAK4	junctional	cytoplasmic	ratio				tAJ	cytoplasmic	ratio
1	404886	360747	1.12235				127444	95357	1.33649
2	257635	174283	1.47826				215931	141001	1.53141
3	404973	290461	1.39424				226993	110175	2.06029
4	332687	316483	1.0512				143060	83920	1.70472
5	394921	251780	1.56852				185961	132613	1.40228
6	387665	321869	1.20442				174537	111754	1.5618
7	271783	235005	1.1565				165601	112755	1.46868
8	238348	236544	1.00763				113530	83279	1.36325
9	412466	282370	1.46073				126945	98790	1.285
10	305711	248253	1.23145				152311	131260	1.16038
11	217405	191516	1.13518				132354	87884	1.50601
12	373400	284795	1.31112				191047	143233	1.33382
13	274148	271120	1.01117				186021	78193	2.379
14	363720	320156	1.13607				154089	140370	1.09773
15	362503	347719	1.04252				152877	85645	1.78501
16	347597	263224	1.32054				144940	100514	1.44199
17	303035	257424	1.17718				264088	135637	1.94702
18	299056	248878	1.20162				197967	124799	1.58629
19	394742	271312	1.45494				185423	118718	1.56188
20	268795	217642	1.23503				120104	95232	1.26117
Y-27632							Y-27632
PAK4	junctional	cytoplasmic	ratio				tAJ	cytoplasmic	ratio
1	332993	152391	2.18512				145015	56068	2.58641
2	301558	184368	1.63563				302303	67620	4.47062
3	266721	182342	1.46275				148930	55123	2.70178
4	294768	180483	1.63322				254597	61670	4.12838
5	206158	159529	1.29229				207308	86044	2.40933
6	359855	212674	1.69205				164318	93270	1.76175
7	336142	180612	1.86113				186984	52069	3.59108
8	342053	193670	1.76616				155271	56314	2.75724
9	324389	176254	1.84046				249584	59708	4.18008
10	371755	198231	1.87536				169336	78417	2.15943
11	300399	175696	1.70977				247060	73867	3.34466
12	465916	193029	2.41371				149667	69466	2.15454
13	344350	171419	2.00882				221325	63459	3.48768
14	402885	167812	2.40081				258928	73617	3.51723
15	471316	190229	2.47762				223312	68985	3.23711
16	422553	231062	1.82874				236872	81430	2.9089
17	416830	181917	2.29132				208568	55987	3.72529
18	506086	213139	2.37444				191579	74315	2.57793
19	420678	200452	2.09865				256753	80516	3.18884
20	359252	155128	2.31584				253513	103317	2.45374
Bleb							Bleb
PAK4	junctional	cytoplasmic	ratio				tAJ	cytoplasmic	ratio
1	851755	591023	1.44115				227290	104923	2.16626
2	656587	573440	1.145				232061	82337	2.81843
3	729587	493866	1.4773				251358	101363	2.47978
4	850439	415685	2.04587				302248	177118	1.70648
5	822875	562078	1.46399				385057	132341	2.90958
6	830278	449622	1.84661				314767	149795	2.10132
7	591054	406046	1.45563				226435	131179	1.72615
8	883228	580878	1.52051				307343	104253	2.94805
9	808648	501229	1.61333				314013	108117	2.90438
10	844675	542245	1.55774				340571	120981	2.81508
11	806336	368100	2.19054				216295	107007	2.02132
12	1041115	446159	2.33351				322905	118231	2.73114
13	995104	477703	2.0831				208646	112735	1.85077
14	1021735	568465	1.79736				184063	95092	1.93563
15	970509	588611	1.64881				284556	96149	2.95953
16	779104	399418	1.9506				186517	101897	1.83045
17	654755	471604	1.38836				222005	126676	1.75254
18	953422	409540	2.32803				222548	99858	2.22864
19	806445	498861	1.61657				323105	148095	2.18174
20	892694	519847	1.71722				347506	112097	3.10005

## Sheet: Figure 7B-D
Figure 7 A/B
Jerini peptide array incubated with PAK4 (cat) + 32-P ATP										Protein	site	sequence	32-P signal
(short) 90 min exposure									1.	Afadin	S216-p	sFTRTISNPEVVK	-
									2.	Afadin	S424-p	LYRLQLSVTEVGK	-
									3.	Afadin	S512-p	HALAKRSVDGGLA	-
									4.	Afadin	S557-p	sTTRLDSDRVsKK	-
									5.	Afadin	S1083-p	LMTRTSSVVTLEK	+
									6.	Afadin	S1126-p	GKPRPKSEGFELa	-
									7.	Afadin	S1172-p	NRADHRSsPNVAA	-
									8.	Afadin	S1275-p	IQRVTRSQEELRK	-
									9.	Afadin	S1799-p	ERQRLFSQGQDVK	+
		Peptide 1-20 >							10.	Scrib	S35-p	aEIYRYSRSLEaK	+
		Peptide 21-36 >							11.	Scrib	S37-p	IYRYSRSLEELLK	+
									12.	Scrib	S493-p	sIEGRRSEAvPvK	-
									13.	Scrib	S1220-p	GIGHRNSLEsIsK	-
Figure 7D									14.	Scrib	S1285-p	sVQRVPSGAAGGa	-
									15.	Scrib	S1378-p	GPPKRVSLVGADa	+
									16.	Scrib	S1508-p	RAARlKSLEQDAa	-
									17.	ZO-1	S175	PRSDRRSVASSdd	+
									18.	ZO-1	S617	aRNLRKSREDLdd	-
									19.	ZO-1	S821	LHDDRLSYLSAKK	-
									20.	ZO-1	S1286	SYFDRRSFENKPk	+
									21.	DLG5	S1075	ARVRIASSYYPEG	+
									22.	DLG5	S1115	KRRRPKSAPSFRP	-
									23.	DLG5	S1232	QHQGRLSLDLSHR	+
									24.	DLG5	S1263	SSARLGSSSNLQF	-
									25.	DLG5	S1666	EFSRRLSMSEVKD	+
									26.	DLG5	S1795	VDYKRRSGHFDVT	+++
									27.	p120	S252	EGYRAPSRQDVYk	-
									28.	p120	S268	QVRVGGSsVDLHk	-
									29.	p120	S320	PRRRLRSYEDMId	-
									30.	p120	S346	AQHERGSLAsLak	+
									31.	p120	S861	NAsRsQSsHsyDD	-
									32.	p120	S920	NRTLDRSGDLGDM	-
									33.	Kif7	S645	LRRNRISNCSQRA	N/A
									34.	Kif7	S657	AGARPGSLPERKG	N/A
									35.	Kif7	S742	ALNRQHSQRIREL	N/A
									36.	Kif7	S895	RKRRsGSNGsVVS	N/A

## Sheet: Figure S2
	Control					PF
	Pak4	p120	Pak4/P120			Pak4	p120	Pak4/P120
set 1	0.41	0.36	1.13889		set 1	0.48	0.26	1.84615
set 2	0.1	0.13	0.769231		set 2	0.73	0.36	2.02778
set 3	0.84	0.78	1.07692		set 3	0.45	0.23	1.95652
set 4	0.24	0.26	0.923077		set 4	0.41	0.19	2.15789
set 5	0.36	0.28	1.28571		set 5	0.27	0.13	2.07692
set 6	0.31	0.25	1.24		set 6	0.59	0.32	1.84375
set 7	0.13	0.14	0.928571		set 7	0.69	0.34	2.02941
set 8	0.35	0.33	1.06061		set 8	0.55	0.31	1.77419
set 9	0.2	0.21	0.952381		set 9	0.64	0.39	1.64103
set 10	0.32	0.32	1		set 10	0.49	0.29	1.68966
set 11	0.27	0.31	0.870968		set 11	0.2	0.09	2.22222
set 12	0.11	0.13	0.846154		set 12	0.49	0.18	2.72222
set 13	0.24	0.28	0.857143		set 13	0.38	0.2	1.9
set 14	0.26	0.29	0.896552		set 14	0.4	0.2	2
set 15	0.18	0.2	0.9		set 15	0.47	0.15	3.13333
set 16	0.2	0.28	0.714286		set 16	0.28	0.13	2.15385
set 17	0.09	0.09	1		set 17	0.58	0.25	2.32
set 18	0.12	0.16	0.75		set 18	0.54	0.27	2
set 19	0.1	0.13	0.769231		set 19	0.22	0.1	2.2
set 20	0.22	0.26	0.846154		set 20	0.23	0.1	2.3
set 21	0.12	0.1	1.2		set 21	0.41	0.26	1.57692
set 22	0.19	0.16	1.1875		set 22	0.64	0.28	2.28571
set 23	0.09	0.14	0.642857		set 23	0.7	0.44	1.59091
set 24	0.11	0.15	0.733333		set 24	0.36	0.19	1.89474
set 25	0.11	0.16	0.6875		set 25	0.34	0.22	1.54545
set 26	0.2	0.2	1		set 26	0.44	0.29	1.51724
set 27	0.21	0.19	1.10526		set 27	0.33	0.21	1.57143
set 28	0.12	0.16	0.75		set 28	0.53	0.32	1.65625
set 29	0.16	0.15	1.06667		set 29	0.25	0.14	1.78571
set 30	0.18	0.21	0.857143		set 30	0.27	0.15	1.8
set 31	0.7	0.51	1.37255		set 31	2.59	0.97	2.6701
set 32	0.4	0.38	1.05263		set 32	2.8	0.77	3.63636
set 33	0.55	0.78	0.705128		set 33	1.44	0.51	2.82353
set 34	0.53	0.41	1.29268		set 34	2.01	0.58	3.46552
set 35	0.65	0.67	0.970149		set 35	3.01	0.82	3.67073
set 36	0.7	0.74	0.945946		set 36	2.11	0.7	3.01429
set 37	0.69	0.7	0.985714		set 37	1.81	0.65	2.78462
set 38	1.13	1.1	1.02727		set 38	1.3	0.44	2.95455
set 39	0.67	0.81	0.82716		set 39	2.06	0.88	2.34091
set 40	0.78	0.52	1.5		set 40	0.96	0.29	3.31034
C 2 & 3					PAKi 1&2					C5 & 6					PAKi 5&6
	Afadin	p120	Afadin/P120			Afadin	p120	Afadin/P120			Afadin	p120	Afadin/P120			Afadin	p120	Afadin/P120
set 1	1.39	1.52	0.914474		set 1	1.73	1.23	1.4065		set 1	0.56	0.75	0.746667		set 1	1.5	0.88	1.70455
set 2	0.88	1.25	0.704		set 2	2.26	1.23	1.8374		set 2	0.76	0.76	1		set 2	1.06	0.79	1.34177
set 3	1.86	2.03	0.916256		set 3	0.84	0.64	1.3125		set 3	1.75	1.85	0.945946		set 3	1.72	0.97	1.7732
set 4	1.21	1.51	0.801325		set 4	1.54	0.88	1.75		set 4	1.01	1.23	0.821138		set 4	1.02	0.65	1.56923
set 5	1.36	1.64	0.829268		set 5	1.05	0.46	2.28261		set 5	1.65	1.58	1.0443		set 5	1.54	1.19	1.29412
set 6	1.83	2.33	0.785408		set 6	2.2	1.1	2		set 6	1.08	1.19	0.907563		set 6	1.12	0.81	1.38272
set 7	1.46	1.98	0.737374		set 7	2.33	1.85	1.25946		set 7	1.56	1.56	1		set 7	1.59	1.09	1.45872
set 8	2.06	2.68	0.768657		set 8	0.99	0.54	1.83333		set 8	1.18	1.72	0.686047		set 8	2.27	1.29	1.75969
set 9	2.44	2.8	0.871429		set 9	1.46	0.78	1.87179		set 9	1	0.78	1.28205		set 9	1.05	0.85	1.23529
set 10	1.61	2.31	0.69697		set 10	1.26	0.92	1.36957		set 10	0.8	1.12	0.714286		set 10	1.47	1.14	1.28947
set 11	3.83	3.12	1.22756		set 11	1.13	1.11	1.01802		set 11	0.94	1.3	0.723077		set 11	1.27	0.96	1.32292
set 12	1.75	2.61	0.670498		set 12	0.89	0.65	1.36923		set 12	2.07	1.83	1.13115		set 12	1.42	0.93	1.52688
set 13	3.19	2.53	1.26087		set 13	1.59	1.07	1.48598		set 13	1.31	2.05	0.639024		set 13	2.13	1.13	1.88496
set 14	1.68	1.59	1.0566		set 14	1.69	0.73	2.31507		set 14	0.96	1.29	0.744186		set 14	1.76	1.44	1.22222
set 15	0.83	1.15	0.721739		set 15	2.4	0.88	2.72727		set 15	1.38	1.6	0.8625		set 15	0.99	0.73	1.35616
set 16	1.35	2.04	0.661765		set 16	2.67	1.31	2.03817		set 16	1.31	1.64	0.79878		set 16	1.17	0.85	1.37647
set 17	1.4	1.07	1.30841		set 17	1.28	0.68	1.88235		set 17	1.69	1.97	0.857868		set 17	1.28	0.78	1.64103
set 18	0.73	0.69	1.05797		set 18	0.87	0.34	2.55882		set 18	0.93	1.04	0.894231		set 18	1.07	0.79	1.35443
set 19	1.53	1.52	1.00658		set 19	1.39	0.86	1.61628		set 19	1.61	1.49	1.08054		set 19	1.4	0.95	1.47368
set 20	1.26	1.11	1.13514		set 20	0.56	0.2	2.8		set 20	1.28	1.2	1.06667		set 20	1.6	1.22	1.31148
Average	1.6825	1.874	0.906615			1.5065	0.873	1.83672			1.2415	1.3975	0.897301			1.4215	0.972	1.46395

## Sheet: Figure S4
siPAK4 Afadin staining
(Normal 100-1000P4 100-400AF6)												Norm to ave
	Area	Mean	Min	Max	IntDen	RawintDen		Afadin total	bg	minus bg	Afadin total	Afadin minus bg total
AF6	3600	8.491	0	90	30568	30568		30568	10119	20449	0.311726	0.31945
bg	3600	2.811	0	54	10119	10119		43999	13607	30392	0.448692	0.474778
AF6	3600	12.222	0	175	43999	43999		41219	15880	25339	0.420342	0.395841
bg	3600	3.78	0	65	13607	13607		55906	15028	40878	0.570117	0.638588
AF6	3600	11.45	0	113	41219	41219		46109	6566	39543	0.470209	0.617733
bg	3600	4.411	0	124	15880	15880		29647	4534	25113	0.302333	0.392311
AF6	3600	15.529	0	117	55906	55906		33810	18380	15430	0.344787	0.241045
bg	3600	4.174	0	145	15028	15028		45459	16482	28977	0.463581	0.452673
AF6	3595	12.826	0	144	46109	46109		38717	16444	22273	0.394827	0.347945
bg	3595	1.826	0	33	6566	6566		34431	6086	28345	0.35112	0.4428
AF6	3602	8.231	0	130	29647	29647		49998	10458	39540	0.509868	0.617686
bg	3602	1.259	0	41	4534	4534		49667	6048	43619	0.506493	0.681408
AF6	3598	9.397	0	111	33810	33810		28473	7939	20534	0.290361	0.320778
bg	3598	5.108	0	75	18380	18380		28910	5506	23404	0.294818	0.365613
AF6	3599	12.631	0	121	45459	45459		54601	18610	35991	0.556809	0.562245
bg	3599	4.58	0	78	16482	16482		67519	35346	32173	0.688544	0.502601
AF6	3599	10.758	0	119	38717	38717		48514	22139	26375	0.494735	0.412025
bg	3599	4.569	0	87	16444	16444		47280	13693	33587	0.482151	0.52469
AF6	3599	9.567	0	167	34431	34431		56013	36149	19864	0.571208	0.310312
bg	3599	1.691	0	34	6086	6086		35230	12383	22847	0.359268	0.356912
AF6	3600	13.888	0	150	49998	49998		52744	19551	33193	0.537871	0.518535
bg	3600	2.905	0	40	10458	10458		23477	11392	12085	0.239413	0.18879
AF6	3600	13.796	0	149	49667	49667		35707	6357	29350	0.364132	0.4585
bg	3600	1.68	0	56	6048	6048		31456	5775	25681	0.320781	0.401184
AF6	3599	7.911	0	90	28473	28473		47711	16122	31589	0.486546	0.493477
bg	3599	2.206	0	124	7939	7939		39499	15255	24244	0.402802	0.378735
AF6	3599	8.033	0	139	28910	28910		55856	27661	28195	0.569607	0.440457
bg	3599	1.53	0	36	5506	5506		41807	11788	30019	0.426338	0.468951
AF6	3589	15.213	0	213	54601	54601		58763	33754	25009	0.599252	0.390686
bg	3589	5.185	0	68	18610	18610		Ave	Ave	Ave
AF6	3600	18.755	0	176	67519	67519		43210	15139.7	28070.3
bg	3600	9.818	0	121	35346	35346
AF6	3601	13.472	0	108	48514	48514
bg	3601	6.148	0	142	22139	22139
AF6	3600	13.133	0	159	47280	47280
bg	3600	3.804	0	40	13693	13693
AF6	3600	15.559	0	175	56013	56013
bg	3600	10.041	0	65	36149	36149
AF6	3603	9.778	0	80	35230	35230
bg	3603	3.437	0	41	12383	12383
AF6	3600	14.651	0	164	52744	52744
bg	3600	5.431	0	56	19551	19551
AF6	3600	6.521	0	83	23477	23477
bg	3600	3.164	0	27	11392	11392
AF6	3601	9.916	0	195	35707	35707
bg	3601	1.765	0	47	6357	6357
AF6	3600	8.738	0	147	31456	31456
bg	3600	1.604	0	31	5775	5775
AF6	3599	13.257	0	132	47711	47711
bg	3599	4.48	0	58	16122	16122
AF6	3602	10.966	0	255	39499	39499
bg	3602	4.235	0	44	15255	15255
AF6	3602	15.507	0	107	55856	55856
bg	3602	7.679	0	49	27661	27661
AF6	3601	11.61	0	124	41807	41807
bg	3601	3.274	0	49	11788	11788
AF6	3601	16.319	0	148	58763	58763
bg	3601	9.374	0	66	33754	33754
siSCR Afadin staining
(Normal 100-1000P4 100-400AF6)
	Area	Mean	Min	Max	IntDen	RawintDen		Afadin total	bg	minus bg	Afadin total	Afadin minus bg total
AF6	3600	19.378	0	157	69761	69761		69761	26331	43430	0.711407	0.678455
bg	3600	7.314	0	45	26331	26331		63327	31369	31958	0.645795	0.499242
AF6	3600	17.591	0	142	63327	63327		96814	36643	60171	0.987287	0.93998
bg	3600	8.714	0	44	31369	31369		116633	56892	59741	1.1894	0.933263
AF6	3600	26.893	0	142	96814	96814		81653	31917	49736	0.832679	0.776966
bg	3600	10.179	0	96	36643	36643		120580	60477	60103	1.22965	0.938918
AF6	3601	32.389	0	176	116633	116633		193248	78556	114692	1.9707	1.7917
bg	3601	15.799	0	66	56892	56892		103202	69988	33214	1.05243	0.518863
AF6	3600	22.681	0	145	81653	81653		123012	53145	69867	1.25445	1.09145
bg	3600	8.866	0	40	31917	31917		101904	36413	65491	1.03919	1.02309
AF6	3600	33.494	0	151	120580	120580		81980	21416	60564	0.836014	0.946119
bg	3600	16.799	0	59	60477	60477		95067	28479	66588	0.969472	1.04023
AF6	3600	53.68	0	214	193248	193248		67112	28004	39108	0.684393	0.610938
bg	3600	21.821	0	68	78556	78556		81428	34494	46934	0.830384	0.733194
AF6	3601	28.659	0	234	103202	103202		98977	36746	62231	1.00935	0.972161
bg	3601	19.436	0	58	69988	69988		116399	55507	60892	1.18701	0.951243
AF6	3600	34.17	0	223	123012	123012		109264	29063	80201	1.11425	1.25288
bg	3600	14.762	0	113	53145	53145		101716	25464	76252	1.03728	1.19119
AF6	3600	28.307	0	173	101904	101904		81207	34432	46775	0.828131	0.73071
bg	3600	10.115	0	60	36413	36413		141419	52905	88514	1.44216	1.38275
AF6	3599	22.779	0	199	81980	81980		78866	4525	74341	0.804258	1.16134
bg	3599	5.951	0	48	21416	21416		76364	8429	67935	0.778743	1.06127
AF6	3594	26.452	0	136	95067	95067		77908	14632	63276	0.794488	0.988486
bg	3594	7.924	0	52	28479	28479		71512	20101	51411	0.729263	0.803133
AF6	3594	18.673	0	168	67112	67112		88098	22024	66074	0.898404	1.0322
bg	3594	7.792	0	122	28004	28004		105968	19655	86313	1.08064	1.34837
AF6	3599	22.625	0	155	81428	81428		94500	17635	76865	0.96369	1.20077
bg	3599	9.584	0	50	34494	34494		58033	37119	20914	0.591808	0.326715
AF6	3600	27.494	0	187	98977	98977		127023	19160	107863	1.29535	1.68502
bg	3600	10.207	0	58	36746	36746		118843	29905	88938	1.21193	1.38937
AF6	3589	32.432	0	255	116399	116399		Ave	Ave	Ave
bg	3589	15.466	0	147	55507	55507		98060.6	34047.5	64013.1
AF6	3602	30.334	0	157	109264	109264
bg	3602	8.069	0	36	29063	29063
AF6	3600	28.254	0	137	101716	101716
bg	3600	7.073	0	39	25464	25464
AF6	3602	22.545	0	155	81207	81207
bg	3602	9.559	0	80	34432	34432
AF6	3601	39.272	0	221	141419	141419
bg	3601	14.692	0	96	52905	52905
AF6	3600	21.907	0	204	78866	78866
bg	3600	1.257	0	28	4525	4525
AF6	3599	21.218	0	153	76364	76364
bg	3599	2.342	0	62	8429	8429
AF6	3598	21.653	0	255	77908	77908
bg	3598	4.067	0	71	14632	14632
AF6	3600	19.864	0	241	71512	71512
bg	3600	5.584	0	66	20101	20101
AF6	3595	24.506	0	189	88098	88098
bg	3595	6.126	0	69	22024	22024
AF6	3598	29.452	0	255	105968	105968
bg	3598	5.463	0	82	19655	19655
AF6	3598	26.265	0	174	94500	94500
bg	3598	4.901	0	93	17635	17635
AF6	3598	16.129	0	183	58033	58033
bg	3598	10.317	0	71	37119	37119
AF6	3599	35.294	0	255	127023	127023
bg	3599	5.324	0	53	19160	19160
AF6	3600	33.012	0	255	118843	118843
bg	3600	8.307	0	77	29905	29905

## Sheet: Figure S7B
2020-03-28 slides reshot on confocal 2020-11-04
MDCK, Calcium switch 4H.
Imaged at upright confocal 8-45 x100 1024x1024 x1 zoom normalised by eye PAK4/Afadin vs bCat
2020-11-04 measurement Images A & B
Selected cell, polygonal, flat, Junction-Cytoplasm (J/A) ratio.
Total intensity 10 x 50 pix box, paired. 1st 20 left to right							Total intensity 15 x 15 pix circle, paired. 1st 20 left to right
DMSO							DMSO
Afadin	junctional	cytoplasmic	ratio				tAJ	cytoplasmic	ratio
	301609	227237	1.32729				95000	57216	1.66037
	272125	229397	1.18626				101580	56549	1.79632
	284507	213851	1.3304				168493	85993	1.95938
	247885	191855	1.29204				110501	65367	1.69047
	426227	325405	1.30984				131406	88533	1.48426
	338575	238655	1.41868				179238	128170	1.39844
	281225	200735	1.40098				116330	110941	1.04858
	233652	194945	1.19855				124005	83155	1.49125
	267543	238073	1.12379				168448	88014	1.91388
	216441	163419	1.32445				154239	73442	2.10015
	373843	309588	1.20755				191010	68594	2.78465
	496528	432440	1.1482				111222	83878	1.326
	339412	268936	1.26205				153704	104918	1.46499
	426366	257870	1.65341				191997	89945	2.1346
	383167	320867	1.19416				256875	83532	3.07517
	365389	292352	1.24983				203251	99509	2.04254
	441776	322706	1.36897				194711	97553	1.99595
	301517	185678	1.62387				145962	114529	1.27445
	281190	160876	1.74787				152542	107306	1.42156
	407394	344446	1.18275				220217	94047	2.34156
Y-27632							Y-27632
Afadin	junctional	cytoplasmic	ratio				tAJ	cytoplasmic	ratio
1	432392	225650	1.91621				203948	117862	1.7304
2	410764	167663	2.44994				144436	64379	2.24353
3	448246	198890	2.25374				135388	50870	2.66145
4	406361	225482	1.80219				123217	55963	2.20176
5	293481	180539	1.62558				246162	103101	2.38758
6	338689	211415	1.60201				175525	79034	2.22088
7	377802	272604	1.3859				160505	66771	2.40381
8	339575	245197	1.38491				169314	100674	1.6818
9	332862	222945	1.49302				208585	64563	3.23072
10	384541	221124	1.73903				180477	75719	2.38351
11	389327	226401	1.71963				158795	89682	1.77065
12	376762	247488	1.52234				273131	149394	1.82826
13	310417	313660	0.989661				180513	88143	2.04796
14	381932	262242	1.45641				172784	66348	2.60421
15	367378	161258	2.2782				209410	102061	2.05181
16	381082	206033	1.84962				350509	73129	4.79302
17	426212	205001	2.07907				135330	53204	2.54361
18	393914	210107	1.87483				425534	77648	5.4803
19	376961	208562	1.80743				185732	91442	2.03115
20	382068	176559	2.16397				167331	82643	2.02474
Bleb							Bleb
Afadin	junctional	cytoplasmic	ratio				tAJ	cytoplasmic	ratio
1	396109	362795	1.09183				227290	104923	2.16626
2	538366	275304	1.95553				232061	82337	2.81843
3	395978	270964	1.46137				251358	101363	2.47978
4	395807	232796	1.70023				302248	177118	1.70648
5	438769	242422	1.80994				385057	132341	2.90958
6	546677	238912	2.28819				314767	149795	2.10132
7	566064	404196	1.40047				226435	131179	1.72615
8	399168	262048	1.52326				307343	104253	2.94805
9	431530	228958	1.88476				314013	108117	2.90438
10	475686	254446	1.8695				340571	120981	2.81508
11	400531	284472	1.40798				216295	107007	2.02132
12	382584	244102	1.56731				322905	118231	2.73114
13	401347	279800	1.43441				208646	112735	1.85077
14	358936	343398	1.04525				184063	95092	1.93563
15	540016	215992	2.50017				284556	96149	2.95953
16	502165	261338	1.92152				186517	101897	1.83045
17	444511	274497	1.61937				222005	126676	1.75254
18	413770	265154	1.56049				222548	99858	2.22864
19	500719	377140	1.32767				323105	148095	2.18174
20	484992	302363	1.60401				347506	112097	3.10005
